# Supplementary material for: Combined biotic stresses trigger similar transcriptomic responses but contrasting resistance against a chewing herbivore in Brassica nigra
Source: BMC Plant Biol. 2017 Jul 17;17:127. doi: 10.1186/s12870-017-1074-7 (PMC5513356; doi:10.1186/s12870-017-1074-7)
Supplement: Supplementary file 1 — Gene expression ratios (log2) for all biological replicates. (XLSX 16429 kb) [file 12870_2017_1074_MOESM1_ESM.xlsx]

## Sheet: data
Table S1. Gene expression ratios (log2) for all biological replicates
			Pieris brassicae												Egg extract + Pieris brassicae									Xanthomonas campestris pv.raphani + Pieris brassicae										Brevicoryne brassicae + Pieris brassicae									Egg extract
CATMAl_id	AGI	Description	CA1174-CH	CA1187-CH	CA1017-CH	CA1026-CH	CA1066-NL	CA1067-NL	CA1068-NL	CA1069-NL	Mean log2	SE	p-value	q-value	CA1185	CA1190	CA1191	CA1195	CA1199	Mean log2	SE	p-value	q-value	CA1055	CA1056	CA1057	CA1058	CA1059	CA1061	Mean log2	SE	p-value	q-value	CA1071	CA1072	CA1073	CA1074	CA1075	Mean log2	SE	p-value	q-value	CA1192	CA1184	CA1198	CA1194	CA1193	Mean log2	SE
CATMA1a43455	At1g52400	BGL1 (BETA-GLUCOSIDASE HOMOLOG 1); hydrolase, hydrolyzing O-glycosyl compounds	1.97197	2.08938	2.31566	2.64433	2.82727	2.21058	3.10646	3.58324	2.59361	0.196587	3.35761e-06	0.00274656	2.73467	1.60638	2.18891	3.0142	1.75442	2.25972	0.272215	0.00114999	0.38537	0.588318	1.56453	0	1.21888	2.23895	2.29189	1.31709	0.371339	0.0164419	0.234376	3.27919	3.23932	2.5138	3.45962	2.05584	2.90956	0.267712	0.000406814	0.0913568	-0.470788	0	0	-1.65984	-0.545812	-0.535287	0.303475
CATMA1a61540	At1g72290	trypsin and protease inhibitor family protein / Kunitz family protein	2.03857	1.10455	1.41472	1.32709	3.25828	2.20495	4.55554	4.20283	2.51332	0.472442	0.00109946	0.0795519	4.09496	2.13747	0.659868	5.95061	2.57661	3.0839	0.901921	0.0267984	0.394837	2.09458	3.01823	-1.70761	3.65775	1.84656	2.51002	1.90325	0.769584	0.0563159	0.276066	3.59562	2.36114	4.01704	3.75829	3.52062	3.45054	0.28534	0.000268229	0.0913568	-1.97646	-0.462757	-1.25539	-3.06543	-3.06716	-1.96544	0.509221
CATMA1a16465	At1g17420	LOX3 (Lipoxygenase 3); iron ion binding / lipoxygenase/ metal ion binding / oxidoreductase, acting on single donors with incorporation of molecular oxygen, incorporation of two atoms of oxygen	0.887618	3.02661	1.78386	1.9889	2.06453	3.27886	2.45909	2.98853	2.30975	0.280248	7.53303e-05	0.0201043	2.17854	1.83444	2.33158	2.85321	-0.590374	1.72148	0.600807	0.0456854	0.394837	1.58907	1.2953	1.13337	0.725573	0.561619	0.510219	0.96919	0.178294	0.00285823	0.165839	3.7104	3.99874	3.65222	3.65975	2.54909	3.51404	0.249495	0.000147474	0.0746379	2.77534	-0.177145	0.899753	-1.45152	1.83055	0.775397	0.741455
CATMA_GFT_03266	At5g24780 // At5g24770	VSP1 (VEGETATIVE STORAGE PROTEIN 1); acid phosphatase	2.67783	1.17362	1.44834	1.05342	1.95064	1.11501	2.65899	2.93763	1.87693	0.277765	0.000263259	0.0446402	1.3152	0.536849	0.811455	4.89667	0.105955	1.53323	0.863455	0.150439	0.394837	0	0.888211	0	1.38642	1.93187	2.48579	1.11538	0.414644	0.0432999	0.260891	0.61372	2.3206	1.37524	2.4116	0.87395	1.51902	0.367123	0.0144041	0.241353	0	0	-0.362193	0	0	-0.0724386	0.0724386
CATMA4a25450	At4g23600	CORI3 (CORONATINE INDUCED 1, JASMONIC ACID RESPONSIVE 2); transaminase	3.1265	1.83053	0.624011	1.018	1.10396	1.58236	2.43945	1.8477	1.69656	0.286992	0.000592549	0.0699042	2.34451	1.58415	0.916293	4.21897	1.90872	2.19453	0.55718	0.0169792	0.394837	0.976425	0.122465	-0.793177	2.05688	0.583519	0.418334	0.560742	0.385453	0.205491	0.309217	1.64222	2.44857	1.93102	2.05217	1.39512	1.89382	0.179751	0.000459023	0.0913568	0.162373	0	-0.48388	-0.957474	-0.154407	-0.286678	0.198769
CATMA2a37060	At2g38790	unknown protein	0.175749	3.12899	2.56252	2.83985	1.19459	1.61771	1.57511	0.405703	1.68753	0.386383	0.00328404	0.111062	0.139218	3.00064	2.57139	2.49077	-1.82307	1.27579	0.922621	0.238912	0.39544	1.96758	0.210787	0.232138	0.945045	-0.192956	0.254168	0.569459	0.317223	0.132585	0.307752	1.37983	0.0702886	0.372698	0.165792	0	0.397722	0.253412	0.191622	0.295076	3.80184	0.752398	0.785238	-3.03269	3.29848	1.12105	1.21306
CATMA5a18670	At5g20230	ATBCB (ARABIDOPSIS BLUE-COPPER-BINDING PROTEIN); copper ion binding	1.58258	2.29504	0.80347	0.846238	1.4475	2.73289	2.52973	1.04192	1.65992	0.271892	0.000488636	0.0669932	2.93917	3.91442	1.16347	0.674009	0	1.73821	0.730152	0.0759379	0.394837	0	0	1.51027	-0.193346	0	0.726967	0.340649	0.267739	0.259219	0.315011	3.65913	0.782392	0.168959	0.668531	0	1.0558	0.667206	0.188717	0.295076	2.29006	0.351018	-0.232036	-0.533969	2.62473	0.899961	0.653687
CATMA4a02280	At4g01985	expressed protein	0	2.96745	0.154174	0.0587193	3.42077	0.741057	1.23084	4.50072	1.63422	0.619475	0.0335175	0.253645	4.02799	1.41635	1.74118	-2.75551	0.122165	0.910435	1.11188	0.458866	0.443423	-1.46218	0	1.71078	3.84477	-0.0522086	0.98624	0.8379	0.744086	0.311259	0.331201	-0.0849783	3.24218	3.97953	2.75042	0.369286	2.05129	0.80678	0.0638072	0.288253	1.21333	0.864726	3.03406	-3.01249	3.54408	1.12874	1.15522
CATMA1a22630	At1g23730	carbonic anhydrase, putative / carbonate dehydratase, putative	4.38102	0.156876	-0.369898	-0.00151777	1.1446	0.732634	4.03311	2.67689	1.59421	0.658749	0.0460879	0.273512	-3.59634	0	3.14598	4.93077	0.819276	1.05994	1.45254	0.505999	0.457342	-0.1551	0.490502	-2.05279	1.8146	1.52229	0.719077	0.389764	0.568457	0.523423	0.414149	2.63916	1.03324	1.34557	1.58737	3.74535	2.07014	0.498164	0.0141964	0.241353	0	-2.40555	-0.314384	-0.214889	-3.65598	-1.31816	0.728359
CATMA5a55595	At5g59820	RHL41 (RESPONSIVE TO HIGH LIGHT 41); nucleic acid binding / transcription factor/ zinc ion binding	1.275	1.39819	2.34625	2.89229	1.37921	1.22776	1.78643	0.34281	1.58099	0.272978	0.00066923	0.0735242	0.426663	2.19745	2.12866	2.65701	-1.53068	1.17582	0.775627	0.204114	0.394837	0.484582	0	2.01131	1.15167	1.14505	1.32522	1.01964	0.28495	0.0159034	0.233971	2.0556	1.25308	1.45341	0.972663	-0.0791471	1.13112	0.350946	0.0321869	0.252255	2.64446	1.71161	0.455072	-2.41241	1.61298	0.802341	0.875571
CATMA3a50440	At3g57450	expressed protein	0.245961	2.43226	1.96519	2.18992	2.45897	0.692237	1.67251	0.890462	1.56844	0.300893	0.00123578	0.0814137	1.24012	3.00858	3.49757	2.15194	-0.953846	1.78887	0.786218	0.0852287	0.394837	0.640059	0.0373026	0.560456	1.01856	0.612736	0.681542	0.591775	0.129279	0.00596098	0.200128	2.24282	1.10692	0.838557	0.525111	0	0.942682	0.373576	0.0651206	0.289725	2.26439	1.57084	0.333429	-2.13077	1.43022	0.693622	0.77092
CATMA5c65006	At5g57560	TCH4 (TOUCH 4); hydrolase, acting on glycosyl bonds / xyloglucan:xyloglucosyl transferase	0.804319	1.00008	2.1029	1.98679	3.24835	1.17678	0.691355	1.48564	1.56203	0.302338	0.00130011	0.0824397	2.51946	2.92171	4.61576	0.730642	2.00133	2.55778	0.633137	0.0156059	0.394837	-1.14406	-2.33031	0.0653457	0.440751	0.160444	-0.425057	-0.538815	0.424352	0.260064	0.315264	1.48418	1.44325	1.28	1.26714	0	1.09491	0.277094	0.016798	0.246211	2.63437	0.988087	0.000428547	-2.77505	1.89875	0.549318	0.941106
CATMA3a38175	At3g45140	LOX2 (LIPOXYGENASE 2)	0.976192	1.39331	1.30613	1.01964	1.93031	1.66099	1.63054	2.55122	1.55854	0.182241	5.93832e-05	0.0177249	2.67358	1.74202	1.64662	5.1179	1.45957	2.52794	0.680622	0.0205791	0.394837	2.46321	3.30532	-0.362358	4.1793	1.085	1.35279	2.00388	0.670933	0.0305631	0.248765	2.98031	3.09421	1.35133	2.59102	1.84311	2.37199	0.336236	0.00212925	0.13259	-0.42435	-1.07119	-1.7716	-2.20586	-1.06039	-1.30668	0.309783
CATMA5c64745	At5g44005	unknown protein	1.30578	2.32215	2.28474	1.87257	1.45363	1.49229	0.797644	0.905691	1.55431	0.20237	0.000118125	0.0272374	0.511307	1.10063	1.06023	2.72294	-1.01339	0.876344	0.599933	0.21788	0.394837	0	0.0185392	1.54237	-0.0357962	0.0184544	0.610709	0.359046	0.256927	0.22112	0.309763	1.02472	1.21947	0.226139	0.785721	0	0.65121	0.232947	0.0490343	0.271408	0.544573	2.34079	0.661976	-1.82587	1.77447	0.699187	0.715971
CATMA4a33440	At4g31800	WRKY18 (WRKY DNA-binding protein 18); transcription factor	0.603034	1.48306	1.91211	1.49323	1.79773	1.11322	2.11295	1.81957	1.54186	0.173038	4.55185e-05	0.0153875	1.70633	2.75646	3.11707	1.1203	0	1.74003	0.563129	0.0365766	0.394837	1.41439	-1.06883	1.75784	2.45303	1.89567	0.766912	1.20317	0.508143	0.0641299	0.278314	2.41613	2.02918	1.78042	0.406667	0.4324	1.41296	0.418045	0.0277874	0.249399	2.45663	0.864905	2.38414	0.819493	3.33611	1.97226	0.49089
CATMA1a10850	At1g11840	ATGLX1 (GLYOXALASE I HOMOLOG); lactoylglutathione lyase	2.18459	1.81302	0.863846	0.738153	1.87373	1.88383	1.59205	1.31574	1.53312	0.182854	6.74676e-05	0.019023	1.11099	1.5947	0.704678	2.76326	2.07301	1.64933	0.360936	0.0102641	0.394837	1.41974	2.64095	-0.329793	2.02749	0.910543	0.251093	1.15334	0.451693	0.0510565	0.269774	1.11412	2.06903	1.94482	2.11053	1.78768	1.80524	0.18169	0.000576188	0.0913568	-0.00495501	-0.556975	0.858153	-0.698862	-0.410346	-0.162597	0.280292
CATMA4a28860	At4g27280	calcium-binding EF hand family protein	0.603361	2.12924	1.91579	1.3636	2.68737	0.817069	2.19618	0.503298	1.52699	0.290931	0.001188	0.0803182	1.09327	1.13597	1.86849	1.57989	-0.292393	1.07705	0.371372	0.0441098	0.394837	-0.181597	0.0324344	-0.123075	0.826878	0.219324	1.35842	0.355397	0.249564	0.213726	0.30945	2.40469	0.862243	1.33485	1.09085	0	1.13853	0.388367	0.0427463	0.265554	1.40175	0.611928	-0.0517153	-1.09584	0.395019	0.252227	0.411148
CATMA2a04320_new	At2g05580	pseudogene, glycine-rich protein	3.8	2.78608	0.864406	0.99103	1.516	2.25158	0.0272443	-0.148004	1.51104	0.482851	0.0166232	0.192561	0.573492	3.57445	3.24565	2.34247	1.01083	2.14938	0.593702	0.0223513	0.394837	0.520903	1.83108	0.456407	2.23442	-1.09108	-0.13257	0.636526	0.503394	0.261798	0.316259	2.25645	-0.0562844	0.135446	0.640293	0.14085	0.623351	0.424268	0.215701	0.295076	3.50166	0.329096	2.58184	0.756939	-0.870425	1.25982	0.788374
CATMA2a32930	At2g34810	FAD-binding domain-containing protein	1.59618	2.71646	0.906706	0.344883	1.29954	1.47581	1.66961	1.88265	1.48648	0.246033	0.000520175	0.0671555	0.229195	0.197023	1.1765	3.0537	0.0345716	0.938199	0.565717	0.172571	0.394837	1.82033	0.760979	-0.259303	0.455797	0.804007	0.898999	0.746801	0.27544	0.0422108	0.260503	1.72107	1.90359	3.09089	2.22668	0.519777	1.8924	0.416034	0.0104281	0.239405	-0.462727	-1.02862	-0.480658	-0.625667	0.444597	-0.430616	0.24137
CATMA5a41290	At5g45340	CYP707A3 (cytochrome P450, family 707, subfamily A, polypeptide 3); oxygen binding	1.59447	1.99445	2.78132	2.04142	1.73827	0.516936	0.872432	0.278952	1.47728	0.301549	0.00175517	0.0870843	-0.22	3.06914	2.61241	1.97176	-0.481165	1.39043	0.732993	0.130703	0.394837	0.160935	-1.79934	0.586844	-0.553387	0.0341271	0.152853	-0.236328	0.346582	0.525612	0.415094	0.429386	0.00691794	0.410377	0	0	0.169336	0.102337	0.173328	0.295076	2.02945	-0.484679	1.17031	-2.16567	2.45035	0.599953	0.854922
CATMA5a59720	At5g64260	phosphate-responsive protein, putative	-0.588487	1.70931	2.07108	1.77039	1.4461	1.63887	1.89678	1.84362	1.47346	0.301689	0.00178536	0.0870843	1.09773	2.21893	2.63333	0.126768	1.33463	1.48228	0.440151	0.0281046	0.394837	1.06849	-0.119842	-0.174602	0.719013	0.634618	0.241649	0.394888	0.202404	0.108532	0.29707	1.96829	2.51494	3.06387	2.52526	2.32463	2.4794	0.177504	0.00015237	0.0746379	3.07414	0.88803	1.5706	-1.53796	2.62861	1.32469	0.812609
CATMA3c57282	At3g19710	BCAT4 (BRANCHED-CHAIN AMINOTRANSFERASE4); catalytic/ methionine-oxo-acid transaminase	1.8365	1.57407	1.15909	0.732949	1.31139	2.07882	1.61143	1.44003	1.46803	0.146492	2.10963e-05	0.0107036	1.29512	-0.26057	1.20032	3.98665	2.26329	1.69696	0.700123	0.0724642	0.394837	0.748348	0.809529	0.627551	0.747184	0.186201	0.462334	0.596858	0.0963421	0.00159897	0.162694	0.60736	0.0435965	1.38369	1.32681	0.990822	0.870454	0.248904	0.0249606	0.249399	1.26831	-0.414392	0.816068	-1.50379	0.308586	0.094957	0.487741
CATMA_GFT_00552	At1g66690 // At1g66720 // At1g66700	S-adenosyl-L-methionine:carboxyl methyltransferase family protein	1.88652	1.21998	0.836764	1.66697	2.41957	0	1.49665	2.08272	1.45115	0.270966	0.00105796	0.0777797	0	1.49079	0.637947	2.60893	0	0.947534	0.497336	0.129457	0.394837	0	0	0	0	0.194402	0.709067	0.150578	0.116121	0.251339	0.313778	1.58555	0.747552	1.1737	0.43079	0	0.787518	0.27704	0.0467439	0.267962	0	0	0	0	0	0	0
CATMA1a62620	At1g73325	trypsin and protease inhibitor family protein / Kunitz family protein	3.2871	0.865633	-0.227128	0.00125676	1.5155	1.85131	1.81162	2.31757	1.42786	0.415609	0.0109023	0.169475	1.81351	0.0194148	0.145765	4.68469	-0.515767	1.22952	0.947738	0.264285	0.395629	0.830144	1.71324	-1.02292	1.21118	0.852137	1.15524	0.789836	0.385371	0.0956978	0.289962	1.92803	1.91781	1.58266	2.55921	1.19893	1.83733	0.224524	0.00121453	0.122038	-1.62734	-1.48613	-1.25036	-1.00936	-1.21435	-1.31751	0.10829
CATMA_GFT_02647	At1g53610 // At1g53620	unknown protein	2.76644	1.95409	2.26042	1.38098	1.98318	1.25514	0.0623361	-0.258207	1.42555	0.373443	0.00656515	0.148016	3.11759	0.268251	3.05856	1.99953	0.0482176	1.69843	0.660426	0.0618663	0.394837	-1.10952	2.29449	0.0901491	3.38602	1.18777	1.12676	1.16261	0.646512	0.132049	0.307752	0.937178	-1.1576	-0.0669274	2.27935	2.15911	0.830221	0.657025	0.274999	0.305979	2.58761	2.67572	2.32339	-2.40241	2.66111	1.56908	0.994894
CATMA1c72251	At1g80840	WRKY40 (WRKY DNA-binding protein 40); transcription factor	0	0.558989	2.15475	3.22749	-0.059655	1.8865	2.28023	1.26141	1.41372	0.416972	0.0115926	0.169919	1.20283	3.5746	2.15298	1.92426	0	1.77093	0.586585	0.0391996	0.394837	0	0	1.23663	1.32935	0.671565	0.229448	0.577831	0.244726	0.0646597	0.278314	3.13901	1.6515	0.649637	0.325486	0	1.15313	0.568344	0.11235	0.295076	1.51577	0.378356	0.547229	-2.41345	0	0.00558103	0.6544
OPA007905	At2g06050	OPR3 (OPDA-REDUCTASE 3); 12-oxophytodienoate reductase	0.0595318	1.82086	0.483784	0	1.84951	1.96348	2.11962	2.24448	1.31766	0.339899	0.0060795	0.14158	0.853955	1.50163	1.273	0.891965	0	0.90411	0.256241	0.0242664	0.394837	0.337684	0.298331	-0.496109	1.32844	0.233368	0.223077	0.320799	0.238094	0.235699	0.310731	2.61494	1.27918	1.97447	3.24235	0.199083	1.86201	0.528673	0.0244052	0.249399	1.98003	0	0.16349	-1.1962	0.945418	0.378547	0.527042
CATMA5a44770	At5g48850	male sterility MS5 family protein	1.30846	0.970683	1.49855	1.50389	0.992486	1.60805	1.42147	1.21712	1.31509	0.084386	1.08289e-06	0.00196148	3.67806	0.100141	-1.41553	1.38169	0.230039	0.794882	0.846897	0.401086	0.423828	0.532267	0.981369	-1.60011	0.905552	0.174944	-0.0635803	0.155074	0.388034	0.705922	0.479318	1.72493	1.13158	0.324312	2.44008	0.732565	1.27069	0.372718	0.0270457	0.249399	-0.972835	-0.841492	-0.453038	0.888066	-0.802412	-0.436342	0.342076
CATMA2a17330	At2g18680	expressed protein	-1.08107	1.54071	1.6477	2.05504	1.59085	1.83825	1.87552	1.05309	1.31501	0.358147	0.0079463	0.157307	1.06754	2.8852	3.17076	0.921878	0.0556399	1.6202	0.601888	0.0545523	0.394837	0.53236	0.709555	2.34669	1.95479	1.17974	0.967632	1.28179	0.29355	0.00724563	0.200128	1.92763	1.55671	2.11239	0.774975	0.238784	1.3221	0.354907	0.0203821	0.249399	3.27474	0.767461	2.20393	-1.97065	3.07745	1.47058	0.967245
CATMA2a36550	At2g38240	oxidoreductase, 2OG-Fe(II) oxygenase family protein	0.670576	0.383997	1.68903	2.49336	1.10859	0.927152	1.34431	1.89488	1.31399	0.244242	0.00103053	0.0768775	2.49499	1.95301	1.65169	2.35021	0	1.68998	0.447808	0.0195385	0.394837	0	0	0	0.288103	0	1.09822	0.231054	0.179701	0.25485	0.314065	2.04148	0.906981	1.63817	1.37639	0.526556	1.29791	0.266706	0.0082407	0.222568	0	0	0.0110239	0.206801	0	0.0435651	0.0408649
CATMA4a16790	At4g15960	epoxide hydrolase, putative	0.700429	0.469932	0.746065	1.27725	2.04917	1.30898	1.69683	1.97531	1.278	0.21242	0.000533492	0.0671555	2.21939	1.6503	1.37533	2.78666	-0.254353	1.55546	0.513494	0.0388119	0.394837	0	0.796808	0	0.765269	0	0.594607	0.359447	0.163185	0.0788259	0.285276	1.55244	1.60624	1.08664	1.68498	1.91343	1.56874	0.135353	0.000316642	0.0913568	0	-0.422459	-0.101855	-0.248015	0.609762	-0.0325133	0.175625
CATMA1a01670	At1g02710	glycine-rich protein	1.90364	1.54819	0.948082	1.39476	0.0711966	0.506746	2.0975	1.51804	1.24852	0.244962	0.00140452	0.0838218	1.82753	0.84164	1.40684	1.56167	1.04865	1.33727	0.176706	0.00163437	0.394837	1.69515	0.767561	1.63787	0.395063	1.71038	0.21958	1.07093	0.282465	0.0127403	0.220548	2.07631	1.08605	-2.42125	0.134988	-1.68884	-0.162548	0.839385	0.855885	0.486465	1.70511	0.284185	-0.313233	0.40738	0.323375	0.481363	0.33153
CATMA1c71758	At1g51760	IAR3 (IAA-ALANINE RESISTANT 3); metallopeptidase	0.562271	-0.170101	0.979035	0.224781	1.87157	1.8302	2.47172	1.93152	1.21262	0.334958	0.00850762	0.159252	1.22004	1.84722	2.6272	-0.472716	0	1.04435	0.573282	0.142595	0.394837	1.09542	0.0728352	1.04333	-0.612935	0	0.209898	0.301424	0.268849	0.313157	0.33162	3.27059	2.2905	3.46208	1.46402	0.46361	2.19016	0.561401	0.0175231	0.246511	0.211459	-1.48249	0.0074974	0.720113	-0.334463	-0.175578	0.368704
CATMA1a11510	At1g12500	phosphate translocator-related	0	1.26615	1.38769	0	2.21588	1.53182	1.8709	1.42538	1.21223	0.285402	0.00380512	0.114494	1.1115	1.05354	1.82659	0.955676	0.1956	1.02858	0.259181	0.0165582	0.394837	0.0197256	0.110916	0.155343	0.568013	0.429764	0.411909	0.282612	0.0884329	0.0241087	0.244548	1.82803	0.395927	0.673818	0.508937	0.564999	0.794343	0.262281	0.0388343	0.259829	1.12341	0.401038	0.738655	0.71733	0.713965	0.738879	0.114691
CATMA_GFT_01696	At4g22710 // At4g22690	CYP706A2 (cytochrome P450, family 706, subfamily A, polypeptide 2); oxygen binding	1.45119	1.56499	2.59647	1.6825	0.647264	0.494487	1.38198	-0.174563	1.20554	0.301922	0.0052372	0.133504	0.727099	1.95542	1.92256	-0.706404	0.735217	0.926778	0.489568	0.131287	0.394837	1.58739	1.42514	0.402758	0.354659	0.574035	-0.329809	0.669028	0.293911	0.0718705	0.285276	0.156108	1.25412	-0.307399	-0.444948	-1.78341	-0.225106	0.490758	0.670272	0.432227	2.85005	0.541663	2.74534	-0.0436659	1.94824	1.60833	0.583827
CATMA1a61500	At1g72260	THI2.1 (THIONIN 2.1); toxin receptor binding	0	1.09891	1.40204	0	2.02312	0.425714	2.64877	1.97041	1.19612	0.35103	0.0113269	0.169475	1.1438	2.25851	0.636927	3.76947	0.0831203	1.57836	0.654769	0.0735095	0.394837	0	1.87374	0.030435	-0.129875	1.26749	1.05644	0.683037	0.339216	0.100188	0.291395	1.67231	1.70626	1.15732	0.854161	0	1.07801	0.31356	0.0263425	0.249399	-0.0383238	0.389376	0	-0.544725	-0.447376	-0.12821	0.168488
CATMA_GFT_01112	At3g27140 // At1g07160 // At4g08260 // At2g30020	protein phosphatase 2C, putative / PP2C, putative	1.16214	1.34339	1.8157	2.34159	1.60845	0.522797	0.569595	0.123022	1.18584	0.263406	0.00279187	0.102627	0.0894125	2.32056	1.78014	1.83517	-1.56536	0.891986	0.721177	0.283797	0.399282	1.37792	0	1.22293	1.75773	0.718257	0.988746	1.01093	0.248023	0.00957777	0.207995	0.987791	0.773597	0.820355	0.58968	0.167258	0.667736	0.140269	0.00890249	0.231039	1.03373	1.03572	0.797697	-1.7295	1.82622	0.592773	0.606092
CATMA4a24855	At4g23100	RML1 (ROOT MERISTEMLESS 1); glutamate-cysteine ligase	0.948716	1.2282	0.559544	1.46209	2.47197	0.78523	0.744128	1.25424	1.18177	0.213008	0.000861747	0.0740926	-0.420076	2.71496	1.54704	-0.788768	0.584957	0.727623	0.642571	0.320761	0.406787	-0.33008	0.115008	0.420742	0.727582	0.915672	0.499243	0.391361	0.182327	0.0846212	0.286066	-0.399381	-0.450101	0.0311976	1.25582	1.52494	0.392495	0.418051	0.400954	0.34007	2.56367	2.02038	0.984592	0.415112	0.169816	1.23071	0.461065
CATMA5a39710	At5g43880	expressed protein	2.81383	1.52069	0.866694	1.09342	0.600061	0.444216	1.42124	0.578936	1.16739	0.273438	0.00370393	0.113863	-0.179989	-0.556104	2.54947	0.311884	0.844413	0.593934	0.542584	0.335166	0.410465	0.19519	-1.13157	-1.31441	-0.0950499	-1.94808	-0.382504	-0.779404	0.334253	0.0670628	0.2811	0.805673	0.793733	0.49067	0.964001	1.22578	0.85597	0.120057	0.00204623	0.13259	1.73357	0.908101	-0.190873	-0.0226063	0.933862	0.672411	0.352014
CATMA1a25370	At1g27140	ATGSTU14 (GLUTATHIONE S-TRANSFERASE 13); glutathione transferase	0.452292	1.85847	0.893875	0.68108	1.52655	0.813536	2.2267	0.622807	1.13441	0.230081	0.0016933	0.0870843	0.212884	2.43258	2.63686	1.0525	0.257801	1.31852	0.519494	0.0641106	0.394837	0.529764	0.280658	0.518367	1.63804	0.496005	0.826424	0.714875	0.197821	0.01532	0.231897	1.54706	1.42063	1.66834	0.0976566	0.868684	1.12047	0.289981	0.0180862	0.246511	2.3598	1.14433	1.61946	0.883203	2.54523	1.7104	0.326467
CATMA2a39795	At2g41430	ERD15 (EARLY RESPONSIVE TO DEHYDRATION 15)	0.728086	0.0896758	2.01565	1.77157	1.26946	0.894728	1.77924	0.475744	1.12802	0.2451	0.00247746	0.0966742	0.530533	0.792493	0.021568	0.477436	-0.526143	0.259177	0.232259	0.326977	0.40836	-0.0272415	0.0454049	-0.896559	-0.985994	-0.285957	-1.13986	-0.548367	0.212572	0.0494517	0.269201	-0.0282423	-0.0727659	0.0127398	-0.139704	-0.175889	-0.0807723	0.0347046	0.0804789	0.290631	0.10359	-0.431097	-0.212666	0.58779	0.957708	0.201065	0.255183
CATMA3a50930	At3g57930	expressed protein	0.663582	1.84112	1.60162	1.93306	1.36203	0.549849	0.24487	0.783454	1.12245	0.226939	0.00166371	0.0870843	-0.66635	1.43868	1.95056	0.302799	0.0915848	0.623456	0.473028	0.257912	0.395629	0.774701	-1.22825	0.615646	0.0802904	-0.35983	-0.68106	-0.133083	0.315239	0.690442	0.474322	1.24112	0.479272	0.346178	0.480209	0.161262	0.541608	0.184368	0.0424884	0.265554	2.37814	0.627336	1.37229	-1.76246	1.82586	0.888235	0.722065
CATMA2a37026	At2g38750	ANNAT4 (ANNEXIN ARABIDOPSIS 4); calcium ion binding / calcium-dependent phospholipid binding	2.05816	1.08548	0.110706	-0.0267935	1.10588	1.09011	1.41738	2.09984	1.1176	0.275964	0.00487207	0.129398	0.618233	0.112558	0.929354	2.80048	0.634575	1.01904	0.464314	0.0931997	0.394837	-0.0352738	1.25344	-0.709151	1.28212	0.128276	0.670547	0.431658	0.319749	0.234911	0.310731	1.07975	0.769986	1.24136	2.05793	0.421924	1.11419	0.274382	0.0153395	0.246211	-0.503342	0	0	-0.253794	-0.431358	-0.237699	0.105198
CATMA_GFT_05194	At5g42635 // At4g11430	glycine-rich protein	1.925	1.78583	0.337555	0	0.5922	1.81379	1.60993	0.850222	1.11432	0.268277	0.00427576	0.119274	0.701853	1.23687	2.16403	0.83795	0.154659	1.01907	0.334589	0.038187	0.394837	1.42907	1.36093	0.741026	1.08013	1.20838	0.892113	1.11861	0.109319	0.000153088	0.0700945	0.651496	1.41778	0.834602	0.565709	0.975468	0.889012	0.150162	0.00407725	0.170738	0.059649	0.132411	0.535052	0.160194	1.33952	0.445366	0.238286
CATMA2a14370	At2g15440	expressed protein	0	2.08996	1.09906	0	0.312701	2.49545	2.29492	0.574092	1.10827	0.370111	0.0200998	0.20682	-0.781495	0.620697	0.610725	-0.995499	0	-0.109114	0.339151	0.76377	0.533131	0.311151	-1.1419	0.416425	1.89602	-0.937387	1.4388	0.330519	0.498746	0.536845	0.419747	-0.0107895	0.247661	2.62066	1.68434	0	0.908375	0.531065	0.16235	0.295076	0.769885	1.00594	0.846906	2.29962	0.606173	1.1057	0.305341
CATMA2a45080	At2g46650	B5 #1 (cytochrome b5 family protein #1); heme binding / transition metal ion binding	1.13002	0.842522	0.966622	0.612626	1.39517	1.48317	1.48133	0.919623	1.10389	0.114509	2.72265e-05	0.0125436	0.541	-0.0974009	0.564437	3.06991	0.678246	0.951238	0.546847	0.156931	0.394837	0.314114	0.469097	0.373955	0.243133	1.34965	1.217	0.661159	0.199795	0.0212596	0.240886	0.851316	1.36702	1.47915	1.08151	0.159213	0.987641	0.234435	0.0135551	0.239405	0.235223	-0.101405	1.2066	-0.88806	0.0354693	0.0975648	0.336438
CATMA5a04790	At5g05600	oxidoreductase, 2OG-Fe(II) oxygenase family protein	0.155609	0.0201316	1.26675	1.17272	1.64224	0.783124	1.84607	1.92194	1.10107	0.257658	0.00368528	0.113863	2.50907	1.19571	1.64158	1.18569	0.0805667	1.32252	0.392871	0.0281398	0.394837	0.676622	0.852015	0.353331	0.820327	1.42019	1.448	0.928413	0.175447	0.00321386	0.171185	3.18955	2.20288	3.27307	1.37058	1.86826	2.38087	0.371828	0.00305539	0.155498	0.0677213	-0.326576	0	0.569455	0.158932	0.0939064	0.144341
CATMA3a00940	At3g01950	expressed protein	0	0	0.609339	0	2.08038	2.60555	1.31317	2.15727	1.09571	0.384096	0.024593	0.22485	0.379562	0	0	0.138945	0	0.103701	0.0740281	0.233868	0.395426	0.669513	2.33251	1.36958	-1.00391	-1.67276	0.792116	0.414508	0.610111	0.527058	0.415741	3.12229	0.32311	2.11239	1.93427	0	1.49841	0.584401	0.0623724	0.287557	0	0	0	1.40991	1.71775	0.625532	0.386138
CATMA1a31210	At1g32920	expressed protein	0.510788	1.8514	2.22868	1.63559	0.954611	0.813661	0.713359	0.0106791	1.08985	0.26427	0.00443731	0.121019	1.98034	2.91146	2.25657	1.1006	0	1.64979	0.504613	0.0308058	0.394837	0	0	0.152309	1.06401	1.2559	1.15789	0.605018	0.250135	0.0602091	0.276492	0.887842	0	0.251907	0.368243	-0.633097	0.174979	0.2485	0.520178	0.381256	1.00057	0.842893	1.07184	-1.7267	1.37552	0.512824	0.566526
CATMA4a41335	At4g39940	AKN2 (APS-KINASE 2); ATP binding / kinase/ transferase, transferring phosphorus-containing groups	0.291396	2.10904	0.395273	0.0238197	0.386407	1.08899	2.89297	1.50647	1.0868	0.358935	0.019173	0.203518	-0.13614	0	0.0536118	1.40849	0.0592907	0.27705	0.285042	0.386108	0.419893	0.650375	0	-0.964524	0.214234	1.62581	1.00674	0.422107	0.364552	0.299213	0.328702	0.16827	0.667531	2.23902	0.954267	-0.236845	0.758448	0.422943	0.14739	0.295076	0.162966	0.149166	0	0.0805212	-1.71499	-0.264468	0.363784
CATMA2a23310	At2g25000	WRKY60 (WRKY DNA-BINDING PROTEIN 60); transcription factor	0.00641984	2.04992	-0.0113322	1.88207	1.93475	0.880223	1.60702	0.318029	1.08339	0.314995	0.0108462	0.169475	-0.0568133	2.49114	2.27204	1.31015	-0.745584	1.05419	0.635886	0.172693	0.394837	0	0.110617	0.508652	0.703012	1.02503	1.1901	0.589568	0.195505	0.0295645	0.24824	1.86096	0.662248	1.05595	0.434714	0.646132	0.932001	0.252993	0.0211314	0.249399	2.28181	0.00824742	0.733314	-1.38964	2.1195	0.750645	0.683757
CATMA5c64213	At5g13190	unknown protein	0	1.97609	1.34409	1.14906	0.380237	0.865963	0.94882	1.98878	1.08163	0.247214	0.00325313	0.111062	3.059	2.70288	0.0223243	2.10513	0.499951	1.67786	0.60287	0.04966	0.394837	-0.76342	0.0118296	0.765973	1.2765	0	0.215182	0.251011	0.286786	0.421482	0.372334	0.675677	0.213326	0.326356	0.984435	0.521225	0.544204	0.135749	0.0160111	0.246211	2.89243	-0.42983	2.28378	0.806083	-0.870926	0.936307	0.734557
CATMA_GFT_06001	At1g07600 // At1g07590 // At1g07610	metallothionein	1.43738	1.84428	2.06649	0.123975	0.490497	1.58304	1.10778	-0.00734514	1.08076	0.279752	0.0061852	0.143089	1.27158	0.248884	2.83167	1.71544	1.29158	1.47183	0.416934	0.0242279	0.394837	1.24322	1.86059	0.688489	1.01321	0.0133221	0.0427411	0.810262	0.292738	0.0394646	0.256293	2.07098	1.08576	2.3387	0.656771	0.676782	1.3658	0.353533	0.0180966	0.246511	-0.850299	1.09171	-1.22847	0.760697	1.38383	0.231493	0.531492
CATMA2a22600	At2g24270	ALDH11A3 (Aldehyde dehydrogenase 11A3); 3-chloroallyl aldehyde dehydrogenase/ glyceraldehyde-3-phosphate dehydrogenase (NADP+)	2.82272	0.890125	0.378335	1.13664	0.750578	1.29615	0.291078	1.07327	1.07986	0.278592	0.00608317	0.14158	2.05082	-0.794422	-1.41731	3.26157	-0.0465217	0.610825	0.883747	0.527474	0.465087	-2.11755	0.0516907	-0.394595	-0.10329	2.00356	1.52425	0.160678	0.600992	0.799874	0.509535	1.25116	0.304803	-2.15168	-0.208315	1.19203	0.0776001	0.62138	0.906641	0.499591	-0.811106	1.43072	1.81212	-0.0666109	-0.535568	0.365911	0.529644
CATMA5a61570	At5g66210	CPK28 (calcium-dependent protein kinase 28); calmodulin-dependent protein kinase	0	0	1.55276	0.565844	-0.0456459	1.78956	2.67291	2.0638	1.0749	0.380231	0.0255166	0.228346	-0.556983	1.0931	1.95201	-0.0417134	0	0.489284	0.453884	0.341707	0.411742	0	0	0	1.03451	0.623138	-1.84805	-0.0317345	0.402814	0.940262	0.552508	2.25538	-0.125683	1.35646	2.16199	0.073345	1.1443	0.503735	0.0855741	0.290631	2.14833	-1.2952	0.856537	-1.38026	1.46782	0.359446	0.722501
CATMA4c42568	At4g30920	cytosol aminopeptidase family protein	0	0	1.26807	-0.448517	4.31938	3.17789	0	0.257397	1.07178	0.61878	0.126865	0.294598	3.46809	0	0	1.25396	0	0.944411	0.676038	0.234938	0.395426	1.4425	2.35142	1.28968	2.62311	0.635807	2.09178	1.73905	0.30485	0.00231131	0.165839	3.3437	3.38546	0.757804	2.72724	2.63336	2.56951	0.47835	0.00580104	0.189441	1.77064	0.844969	0	3.47649	0.62345	1.34311	0.604322
CATMA5a60680	At5g65280	GCL1 (GCR2-LIKE 1); catalytic	0.580153	1.62222	0.71676	0.929185	0.957918	1.23723	1.27802	1.23534	1.0696	0.11957	4.43794e-05	0.0153875	1.15906	-0.285231	0.247513	2.70274	0	0.764817	0.541578	0.230748	0.395426	0.186247	1.3619	0	1.10657	1.01146	0.958187	0.770727	0.222935	0.0180973	0.237362	1.87272	1.08448	2.55374	1.49436	0	1.40106	0.425618	0.0301639	0.249628	-0.44692	0	-0.0765277	-0.39959	-0.948061	-0.37422	0.167911
CATMA4a21060	At4g19860	lecithin:cholesterol acyltransferase family protein / LACT family protein	1.64375	1.4493	1.51794	0.157001	1.04522	1.21206	1.98563	-0.456745	1.06927	0.289624	0.00773694	0.154519	-1.29348	0.89381	-0.248391	0.517996	-0.00776508	-0.0275667	0.37405	0.944789	0.583004	1.39694	2.39921	-1.63876	-0.542573	-0.268209	0.135151	0.24696	0.589119	0.69247	0.474935	0.979633	-0.0193588	-0.719662	0.54121	1.29671	0.415707	0.359741	0.312182	0.318158	-0.246079	-0.14307	0.136168	-0.0571232	0.960734	0.130126	0.21693
CATMA1a07796	At1g08930	ERD6 (EARLY RESPONSE TO DEHYDRATION 6); carbohydrate transmembrane transporter/ sugar:hydrogen ion symporter	-0.0721308	1.24445	0	0.424026	1.664	2.41742	1.56615	1.29912	1.06788	0.309495	0.0106856	0.169475	2.49545	1.76158	3.87847	-1.33321	0.24466	1.40939	0.902174	0.193269	0.394837	-0.580516	-0.543557	0.0828268	0.661653	-0.0392703	-1.76677	-0.364272	0.336845	0.328886	0.336884	-0.0778411	0.447372	1.92343	0.0750351	0	0.4736	0.373493	0.27357	0.305906	3.37698	1.2108	1.52523	0.0897857	1.07291	1.45514	0.537046
CATMA_GFT_00133	At1g24909 // At1g24807 // At1g25083 // At1g25155 // At1g25220 // At5g57890	anthranilate synthase beta subunit, putative	1.01886	0.399434	0.748818	0.729638	0.0292992	1.51874	1.85088	2.22428	1.06499	0.263819	0.00495271	0.130265	0.723112	2.39499	1.48597	0.622651	2.58773	1.56289	0.408527	0.0186872	0.394837	1.14579	0.0477094	0.985644	2.54217	0.220808	0.675511	0.936271	0.364904	0.0502912	0.269727	1.00745	2.37054	1.55806	2.0007	0.401616	1.46767	0.35041	0.0138238	0.239405	2.88195	-0.737583	0.336262	-0.652941	0.355024	0.436543	0.654304
CATMA5a58140	At5g62570	calmodulin-binding protein	0.837482	0.906574	1.23993	0.0546216	1.62662	1.97508	1.33756	0.528386	1.06328	0.216885	0.00174814	0.0870843	0.343456	2.82111	3.2951	1.86829	-0.249737	1.61564	0.686865	0.0783267	0.394837	0.805997	0.000599986	0.716209	-0.256448	-0.877351	-1.49126	-0.183709	0.366036	0.637061	0.456831	1.56394	0.37834	0.965254	0	0	0.581506	0.30249	0.126921	0.295076	2.00084	0.497943	0.744268	0.0909811	2.20847	1.1085	0.421129
CATMA3a03740	At3g04717	pseudogene, similar to pathogen- and wound-inducible antifungal protein CBP20 precursor	-0.455458	2.60049	2.02696	1.76323	0.0298916	0.0335764	1.9622	0.488029	1.05611	0.40872	0.0362627	0.259823	4.78033	4.51489	4.99385	2.77766	2.30511	3.87437	0.554509	0.00220741	0.394837	2.17189	0.140351	1.91488	3.49681	3.7755	4.22709	2.62109	0.620037	0.0082696	0.200128	0.760735	0.559619	2.27204	1.28796	0.7905	1.13417	0.308712	0.0213184	0.249399	4.08045	3.79271	3.84591	0.431656	4.7277	3.37568	0.754552
CATMA2a26950	At2g28520	VHA-A1 (VACUOLAR PROTON ATPASE A 1); ATPase	0	0.764383	0.813541	1.14834	1.23879	1.58307	2.53579	0.309742	1.04921	0.277907	0.00693393	0.149678	0.481254	-0.540199	0.230399	-0.356522	0	-0.0370135	0.18665	0.852478	0.559511	0.0346036	0	0.314244	0	0	0.149303	0.0830251	0.0519227	0.170712	0.307752	1.90269	0.426192	2.62174	0.925692	-1.68453	0.838357	0.736739	0.318683	0.319165	-1.94568	0.216082	-0.721066	1.59618	0.386717	-0.0935533	0.591856
CATMA1a68890	At1g79750	ATNADP-ME4 (NADP-MALIC ENZYME 4); malate dehydrogenase (oxaloacetate-decarboxylating) (NADP+)/ malic enzyme/ oxidoreductase, acting on NADH or NADPH, NAD or NADP as acceptor	0.431022	1.10604	0.902256	0.364034	0.390699	1.36704	2.00989	1.81771	1.04859	0.228528	0.00251842	0.0975223	-0.511222	0.108676	0.272234	1.31224	0.990642	0.434514	0.324546	0.251648	0.395629	-0.505133	1.31608	-0.736566	-0.0690348	1.48934	-0.72663	0.128008	0.415625	0.770507	0.500122	1.0198	1.56054	0.425677	0.435778	0.0913731	0.706633	0.260583	0.0534413	0.276978	-1.14444	0.329173	0.119216	0.114144	0.0269969	-0.110982	0.263105
CATMA3a56300	No match	unknown protein	0	1.951	0	0	1.62267	1.36916	1.68063	1.74361	1.04588	0.311327	0.0120936	0.172812	0.498074	1.15547	-0.299163	1.12839	0	0.496554	0.292671	0.165005	0.394837	1.03203	1.29801	1.00307	0.789944	1.59025	0.0880362	0.966892	0.208764	0.00567602	0.200128	1.47706	0.0109039	1.7571	1.33046	-0.0162268	0.91186	0.379617	0.0741908	0.290631	1.83177	-0.588862	0	0.36261	1.34715	0.590534	0.44186
CATMA5a62765	At5g67300	ATMYB44/ATMYBR1/MYBR1 (MYB DOMAIN PROTEIN 44); DNA binding / transcription factor	1.09116	0.941257	0.407393	1.59029	1.44807	1.02926	0.716834	1.13387	1.04477	0.133301	0.000103875	0.0250922	1.61104	1.97049	1.68781	1.09809	0.402742	1.35404	0.2764	0.00805079	0.394837	-0.383866	-0.901236	0.918077	0.52142	0.483156	-0.83165	-0.0323498	0.315865	0.922407	0.547143	2.17367	0	1.68141	1.93501	1.12582	1.38318	0.387154	0.0233194	0.249399	1.27322	0.0509144	0.527227	-1.22915	0.840079	0.292457	0.429567
CATMA2a44680	At2g46300	expressed protein	0	1.33791	0.981941	0.694755	0.926959	-0.400323	3.07309	1.7405	1.04435	0.378064	0.0280001	0.238582	0.236595	0.773004	0.139059	-1.53889	0.716658	0.0652846	0.420317	0.88409	0.567444	1.87825	-0.958472	1.06807	0.223648	0.660302	-0.0639549	0.467974	0.398471	0.293109	0.325709	2.75745	0.901756	-2.00982	-0.349742	0.217901	0.303508	0.779913	0.71699	0.447835	0.0467006	-1.03764	1.70602	-0.0428266	1.88215	0.51088	0.558065
CATMA2c47203	At2g15900	phox (PX) domain-containing protein	0	0	0.555619	0.185501	1.23852	2.20053	2.1009	2.02926	1.03879	0.343781	0.0193407	0.204399	0.438788	0	-0.41428	0.608544	0	0.126611	0.180878	0.522513	0.46266	0	-1.24793	0.112636	-0.669431	0	0	-0.300787	0.221759	0.233012	0.310731	2.16478	0.330773	1.72167	-0.191579	0	0.805127	0.47725	0.166876	0.295076	0	0.131186	0	0.494733	0.626294	0.250443	0.1305
CATMA2a26990	At2g28570	unknown protein	0	1.68348	1.63919	0	2.44472	-0.670797	0.692189	2.48412	1.03411	0.423475	0.0446298	0.27122	0.0530991	2.478	-0.0977141	2.75029	0	1.03674	0.645866	0.183723	0.394837	0	0.766901	0.222401	0	0	0	0.164884	0.125762	0.246811	0.313008	0.464152	-1.33079	0.978835	0.53638	0.200078	0.169731	0.39549	0.689908	0.438786	0.560412	-0.951711	2.27637	0.498647	0.555208	0.587785	0.511425
CATMA_GFT_00107	At1g21130 // At1g21110 // At1g21100 // At1g21120	O-methyltransferase, putative	-0.460242	1.88482	1.64123	1.34549	0.667914	1.42499	1.31616	0.344969	1.02067	0.275883	0.00765873	0.153562	0	2.67558	2.96799	0.900596	0.172982	1.34343	0.623886	0.0976168	0.394837	0.896088	0.00165937	1.0602	1.16445	-0.0523802	-0.261258	0.468126	0.26071	0.132509	0.307752	0.970716	0	0.388117	0.496977	0	0.371162	0.180431	0.108811	0.295076	3.06155	0.70924	2.32008	-0.782186	2.47852	1.55744	0.703052
CATMA4a25656	At4g23880	unknown protein	0.214746	1.11527	1.10501	1.49763	-0.0650658	0.538687	2.24119	1.41469	1.00777	0.265511	0.00675352	0.148563	1.29409	0.899332	1.70243	1.71003	-0.216061	1.07796	0.356552	0.0390364	0.394837	1.80759	0.151253	0.593642	1.68151	1.49688	0.563353	1.04904	0.284328	0.0141525	0.228407	1.82737	0.797889	1.29772	0.407305	1.1061	1.08728	0.238588	0.0103614	0.239405	0.263137	1.07571	1.59122	-0.223934	1.33249	0.807723	0.34073
CATMA1a62950	At1g73630	calcium-binding protein, putative	0.373507	1.50833	0.865945	0	0.764629	1.37775	1.02277	2.06637	0.997411	0.231631	0.00354026	0.113665	0.220533	1.11819	1.49144	1.03922	0	0.773876	0.283631	0.0525261	0.394837	0	0	0.162081	-0.498293	0	-0.0483672	-0.0640964	0.0916979	0.515725	0.411507	1.4206	0.0927577	1.22739	1.30898	0	0.809946	0.313574	0.0611366	0.287052	1.56164	0.623853	1.16492	-1.07617	2.07766	0.87038	0.541846
CATMA2a28810	At2g30570	PSBW (PHOTOSYSTEM II REACTION CENTER W)	0.219433	0.461893	0.713338	2.23341	-1.67433	3.1723	0.042551	2.79722	0.995726	0.575075	0.126977	0.294598	-2.31646	0.700304	1.34296	0.0773873	-1.07223	-0.253607	0.651691	0.716992	0.520686	1.03726	4.19562	-1.04384	3.50797	3.00984	-2.1476	1.42654	1.05729	0.235134	0.310731	2.86092	1.27573	2.74086	2.3692	0.467175	1.94278	0.462824	0.0137216	0.239405	1.68017	3.14274	3.37424	1.12223	3.23626	2.51113	0.4631
CATMA2a04825	At2g06050	OPR3 (OPDA-REDUCTASE 3); 12-oxophytodienoate reductase	0	0.298072	0.471996	0.820572	1.79061	0.901528	1.14682	2.51001	0.99245	0.290924	0.0112668	0.169475	1.44736	1.27891	1.45135	0.918254	0	1.01918	0.272625	0.0201494	0.394837	0	0	0	0	0	0	0	0	1	0.563986	1.32487	1.27633	1.60886	0.0233926	0	0.84669	0.345605	0.0704544	0.290631	0.302344	0	0	-0.300432	1.05458	0.211299	0.231364
CATMA4c42222	At4g11310	cysteine proteinase, putative	1.52743	0.127962	1.26442	1.58737	0.0606434	0.621628	0.425298	2.29096	0.988213	0.28268	0.0100488	0.165727	0.878472	0.566344	-1.93724	3.05287	2.16264	0.944618	0.847964	0.327707	0.40836	1.16938	0	-2.13503	1.12751	0.114868	0.618958	0.149282	0.498654	0.776703	0.502073	1.32028	-0.234193	-2.45309	-1.17521	-0.602685	-0.62898	0.615708	0.364746	0.330752	-0.715982	0	0.387568	0	-1.24233	-0.314149	0.292641
CATMA1a46055	At1g55020	LOX1 (Lipoxygenase 1); lipoxygenase	0.656956	0	0.500264	0.588569	1.41486	1.72233	1.17623	1.8042	0.982925	0.227801	0.00350223	0.11316	1.04499	2.45519	0	0.0802847	0	0.716094	0.477623	0.208175	0.394837	0.0662523	0.673303	-0.187741	0	0.190745	0.217969	0.160088	0.118757	0.235498	0.310731	0.639275	2.05085	0.80991	1.42867	0.19883	1.02551	0.32349	0.0338534	0.257599	-0.748244	1.2619	0.246089	-0.80254	1.10348	0.212136	0.438722
CATMA5a44520	At5g48540	33 kDa secretory protein-related	1.20199	0.402244	2.24007	1.85996	0.167546	0.213183	0.526356	1.20964	0.977624	0.275544	0.00936904	0.165025	1.62013	0.75307	0.950781	2.2785	-0.216038	1.07729	0.420203	0.0623908	0.394837	0.944194	0.759975	0.556023	0.523354	1.14668	1.28813	0.869727	0.127507	0.00103256	0.162497	0.876059	0.940366	0.305675	0.67371	1.40921	0.841004	0.180073	0.00951581	0.235185	1.83012	0.053068	0.430573	-1.26059	0.289462	0.268526	0.492437
CATMA3a02190_new	At3g03290	universal stress protein (USP) family protein	0	1.65765	0	0	1.37952	1.72856	2.29022	0.738621	0.974321	0.322796	0.0194307	0.204894	0.101058	1.18691	0	0.447745	0	0.347142	0.225488	0.198517	0.394837	0.0824846	0	-0.0196421	0.314825	1.16121	0	0.25648	0.187974	0.230629	0.310606	0.612551	0.493217	0.315164	1.28182	0	0.54055	0.21212	0.063418	0.288253	0	0	0	0.353549	2.26757	0.524224	0.441182
CATMA_GFT_02523	At1g19550 // At1g19570	dehydroascorbate reductase, putative	1.38395	0.670831	1.04789	0.791406	0.606494	1.1021	0.903531	1.20419	0.9638	0.0951843	1.97029e-05	0.0107036	0.674179	0.142181	0.111207	2.58341	0.398025	0.781801	0.461708	0.165655	0.394837	0.344377	0.922375	-0.588112	0.479208	0.00644066	0.161877	0.221028	0.206399	0.333171	0.337952	1.13012	0.287348	1.38374	1.06099	0.529515	0.878342	0.202871	0.012354	0.239405	0.379227	-0.187278	0.0364055	-0.242939	-0.299598	-0.0628366	0.124348
CATMA2a36260	At2g37960	expressed protein	0	1.26251	1.37242	0.885096	0.70422	1.56817	1.39951	0.510506	0.962803	0.189889	0.00144656	0.0843459	0.955235	0.436233	0.177545	1.11397	1.16151	0.768898	0.195998	0.0172042	0.394837	0	0	0.0390167	0.175982	0	1.7343	0.324883	0.283254	0.3033	0.330341	1.47171	0.612342	2.0095	0.296467	0	0.878004	0.374995	0.079259	0.290631	0.575373	-0.402778	0.659652	0.397664	0	0.245982	0.197993
CATMA3a26754	At3g26980	MUB4 (MEMBRANE-ANCHORED UBIQUITIN-FOLD PROTEIN 4 PRECURSOR)	0.3312	1.10627	0.924113	0	1.32929	0.195742	1.94958	1.85997	0.962022	0.262179	0.00797135	0.157307	0.939315	1.64311	0.173376	1.58451	-0.477551	0.772553	0.410289	0.132828	0.394837	0	0	-0.239431	-0.0750783	-0.149459	-0.26332	-0.121215	0.0470749	0.0497367	0.269727	1.96612	1.18839	1.01246	1.15641	0	1.06468	0.314053	0.0275271	0.249399	2.67511	0.0835651	0.610622	-2.45237	1.18274	0.419935	0.83867
CATMA5a32135	At5g36910	THI2.2 (THIONIN 2.2); toxin receptor binding	1.46646	0	1.25972	0.920659	-0.280877	1.0715	1.80012	1.41945	0.957128	0.258378	0.007611	0.15321	0	-0.110996	0	2.63826	0	0.505454	0.533636	0.397177	0.421989	0	0	0	0	0	0.0930283	0.0155047	0.0155047	0.363217	0.35102	0.322628	0.764714	0.17404	0.474213	0	0.347119	0.130688	0.0566206	0.281156	0	0	-0.431002	-0.718216	0	-0.229844	0.147895
CATMA3c57577	At3g45640	ATMPK3 (MITOGEN-ACTIVATED PROTEIN KINASE 3); MAP kinase/ kinase/ protein kinase	0.377476	0.353365	2.14588	1.17649	1.25984	1.28231	0.309886	0.751138	0.957047	0.224424	0.00372601	0.113863	0.0200841	1.61672	1.55959	-2.25735	-0.922877	0.00323343	0.741409	0.996729	0.594685	1.36387	1.56945	0.447363	0.661959	-0.581701	-0.108274	0.558779	0.338543	0.159745	0.307752	0.845226	0.864863	2.28909	0.235371	-0.855914	0.675727	0.510258	0.256009	0.301201	1.97133	0.369431	2.2487	-0.528511	1.66727	1.14564	0.528009
CATMA3a27020	At3g27210	expressed protein	0	1.26173	0.325624	1.21808	2.02242	1.24163	0.719149	0.80359	0.949027	0.222455	0.00371827	0.113863	2.00404	-1.06996	0.566386	1.7103	-0.372596	0.567634	0.588842	0.389644	0.420564	0	0.250169	2.60441	1.71698	1.10261	0.655716	1.05498	0.398387	0.0455286	0.264764	2.60155	1.95916	2.38793	0.272676	0.0390161	1.45207	0.540462	0.0548447	0.279485	2.57599	0.696212	1.41723	-0.438181	1.58651	1.16755	0.501104
CATMA1c71764	At1g52040	MBP1 (MYROSINASE-BINDING PROTEIN 1)	1.32163	1.42136	0	0	0.554186	1.40731	2.24829	0.619993	0.946596	0.277922	0.0113497	0.169475	0.940089	1.12012	1.18219	1.32081	0	0.912643	0.236218	0.0180922	0.394837	0.8374	-0.328007	-0.18634	1.35847	-1.08662	0.939635	0.255756	0.381234	0.532044	0.417711	1.01924	0.536562	0.544182	1.11351	0	0.642698	0.199684	0.0323242	0.252255	0	0	0	0.113567	0.602005	0.143114	0.116812
CATMA1a65395	At1g76180	ERD14 (EARLY RESPONSE TO DEHYDRATION 14)	0.303628	0.41253	1.56451	0.240215	-0.397367	0.557857	2.37637	2.50827	0.945752	0.378433	0.0410448	0.26627	-1.83622	-0.284655	0.412926	-0.256235	-2.79522	-0.95188	0.590413	0.182206	0.394837	1.12003	1.57665	0.492187	-3.22367	-0.219851	-1.17565	-0.238386	0.717962	0.753333	0.494444	2.70557	1.11991	1.12897	1.62597	1.77992	1.67207	0.289976	0.0044891	0.174176	1.64339	-0.0106406	1.80307	2.41883	1.82111	1.53515	0.408389
CATMA1a18780	At1g19770	ATPUP14 (Arabidopsis thaliana purine permease 14); purine transmembrane transporter	0	1.59898	2.44377	0.99765	2.01998	0.398438	0.09744	0	0.944532	0.344225	0.0287543	0.240304	0.975252	2.80627	2.52163	1.51073	-0.495136	1.46375	0.591589	0.0686317	0.394837	0	0	-0.0392234	0.6921	0	0.29763	0.158418	0.118117	0.237554	0.310731	0.119635	0.321151	0	0.00779829	0	0.0897168	0.0621553	0.222384	0.295076	1.03673	0.287827	0.447124	-0.21366	0.877309	0.487066	0.222118
CATMA2a18295	At2g19760	PFN1/PRF1 (PROFILIN 1); actin binding	0.673379	-1.34661	-0.109817	0.522955	3.37325	0.107883	2.33197	1.98326	0.942033	0.538098	0.123472	0.294598	2.62929	1.38508	0.446169	-0.28489	2.11346	1.25782	0.532352	0.0774292	0.394837	-2.10928	0.334693	-0.356088	0.119001	1.59987	1.10188	0.115012	0.529037	0.836491	0.522762	1.08645	-0.315033	3.81183	-0.734998	0.41702	0.853054	0.80266	0.347785	0.325823	1.08264	2.89826	-0.01032	1.0818	0.805414	1.17156	0.475835
OLIGO5200	At1g32640	ATMYC2 (JASMONATE INSENSITIVE 1); DNA binding / transcription factor	0.954483	1.06962	0.799144	0.686148	0.68278	1.26339	1.05015	0.980158	0.935733	0.0714184	3.51851e-06	0.00274656	0.212926	0.520086	0.878532	1.07394	0.63277	0.66365	0.148193	0.0110044	0.394837	0	0	0	1.66353	0.208639	-0.191221	0.280158	0.281454	0.365246	0.35136	0.865055	1.55028	1.2066	1.53972	0.531192	1.13857	0.197329	0.00447874	0.174176	0.132153	-0.607298	0.706738	-0.689779	0.114047	-0.0688278	0.259891
CATMA5a00760	At5g01710	expressed protein	0.957229	0.933193	1.76216	2.14022	1.14562	-0.26582	0.239088	0.554114	0.933226	0.275581	0.0116566	0.169919	0.507984	0.527206	0.502729	0.0083767	-0.33326	0.242607	0.174007	0.235701	0.395426	0.0298146	-0.513345	0.112741	-0.731876	-0.779148	-0.152573	-0.339064	0.158464	0.0853506	0.286894	0.466478	0.646426	0.395304	0.351315	0.467564	0.465418	0.0503514	0.000761511	0.0913568	1.39343	-0.278261	-0.747835	-0.888062	1.14696	0.125246	0.479795
CATMA3a43100	At3g50080	VFB2 (VIER F-BOX PROTEINE 2); ubiquitin-protein ligase	0	0.792993	1.54485	0	1.0479	1.39738	0.894718	1.68447	0.920288	0.228687	0.0050325	0.130917	0.160149	0.378794	2.43448	2.03453	-1.4842	0.704751	0.7055	0.374357	0.415992	-0.964785	0.222817	2.53294	0.675091	2.02462	-0.708913	0.630294	0.579367	0.326276	0.335778	-1.06671	0.0919802	0.562268	2.05795	1.03127	0.535352	0.516146	0.358221	0.329232	0.996874	-0.342772	0.367869	-1.12512	0.752179	0.129805	0.386911
CATMA1a24090	No match	unknown protein	0	0.565511	0.727958	0	1.42778	1.15268	1.08778	2.36877	0.91631	0.276919	0.0129602	0.17764	-0.217402	0.216521	0.0230346	1.17425	0	0.239281	0.243645	0.381661	0.418285	0.194575	0	0	0.447893	0	0	0.107078	0.0752049	0.213796	0.30945	2.09014	2.08006	2.81502	2.36697	1.25797	2.12203	0.25393	0.00112108	0.122035	0.891565	0.014441	0	-0.869251	-0.433283	-0.0793056	0.292146
CATMA3a19345	At3g19710	BCAT4 (BRANCHED-CHAIN AMINOTRANSFERASE4); catalytic/ methionine-oxo-acid transaminase	2.67149	0.748888	0.219178	0.137755	0.720162	1.16962	0.656349	0.993282	0.91459	0.279571	0.0136478	0.183154	0.661619	-0.184183	-0.663657	4.8078	0.940485	1.11241	0.967581	0.314337	0.403936	-0.171546	0.454692	0.0644341	0.128395	-0.139306	0.263921	0.100098	0.0975965	0.352099	0.346811	0.581299	0.812826	0.785043	0.287765	-0.0346243	0.486462	0.160572	0.0387977	0.259829	0.00297381	-1.20661	0.0554031	-1.959	-0.592	-0.739847	0.381462
CATMA1a08010	At1g09180	ATSAR1/ATSARA1A (ARABIDOPSIS THALIANA SECRETION-ASSOCIATED RAS SUPER FAMILY 1); GTP binding	0	0.50061	1.73706	0.726477	2.42981	1.06696	0.116533	0.713552	0.911375	0.290198	0.0163671	0.192561	1.91918	-0.708288	0.0188865	0.653945	0.341682	0.445081	0.432388	0.361482	0.415486	0	1.72627	-0.201727	0.347915	2.87118	-1.77069	0.495491	0.659487	0.486292	0.399251	-2.28992	0.0047243	-0.418975	2.16902	-0.572418	-0.221512	0.714362	0.771981	0.465151	-2.31055	0.70535	0	-1.34529	-0.313108	-0.65272	0.529802
CATMA5a06076	At5g06870	PGIP2 (POLYGALACTURONASE INHIBITING PROTEIN 2); protein binding	0.562115	1.01085	0.619015	0	0.592774	0.975871	1.69648	1.82469	0.910224	0.215645	0.003932	0.114494	3.77179	2.83482	1.69114	1.98727	1.70244	2.39749	0.401886	0.00396518	0.394837	0.141699	2.97171	0.036906	2.40497	1.99068	0.148172	1.28235	0.5402	0.0636481	0.278314	3.11578	2.43746	2.80819	0.915411	0.269935	1.90935	0.557579	0.026673	0.249399	0.308819	-1.99871e-05	-0.354083	0.372144	-0.37895	-0.010418	0.158476
CATMA5a21880	At5g24313	unknown protein	0	1.89587	0.706692	0.467717	1.81917	1.08899	-0.19359	1.45124	0.904512	0.280505	0.0145605	0.187606	1.09385	0.556231	0.416155	-0.163577	0.540874	0.488706	0.200526	0.07143	0.394837	1.212	2.35591	1.26071	-0.0689618	0.975808	-0.218235	0.919538	0.389012	0.0644483	0.278314	-0.244273	0.444405	-0.344837	-0.290911	-0.111094	-0.109342	0.143748	0.489237	0.370618	1.63414	-0.765693	0.316291	0.411631	1.43111	0.605497	0.432501
CATMA1a56620	At1g67310	calmodulin binding / transcription regulator	0.963489	0.509621	1.17339	1.97864	1.12536	1.22588	0	0.144699	0.890135	0.22879	0.00597067	0.14158	0.389313	-2.09928	0.697609	1.41139	-0.787129	-0.0776204	0.617522	0.906037	0.572292	0	0.313045	-0.189738	-2.35989	0	-0.860018	-0.5161	0.401852	0.255321	0.314065	0.814828	0.491386	0	0	0	0.261243	0.167953	0.194818	0.295076	0.262297	2.12062	1.24093	2.48309	2.88986	1.79936	0.470866
CATMA_GFT_01915	At5g25130 // At5g25120 // At5g25140 // At5g25180 // At5g25170	CYP71B12 (cytochrome P450, family 71, subfamily B, polypeptide 12); oxygen binding	1.08308	1.13799	0.0785406	0.138371	1.88162	0.761632	0.291758	1.66139	0.879298	0.241794	0.00832503	0.158122	0.466428	-0.283246	0.522658	1.24934	-1.04603	0.181832	0.391195	0.666242	0.505391	0	0	0.0138645	1.26141	1.61889	1.17854	0.678784	0.307496	0.0783551	0.285276	-0.229136	0.516315	0.0966467	0.99327	1.28612	0.532644	0.27844	0.128308	0.295076	0.364897	-0.774467	-0.157101	-0.138874	0.21224	-0.098661	0.196633
CATMA3b14870_new	At3g15450	unknown protein	1.12182	2.45535	2.4617	2.29141	-1.34764	-0.462754	0.900419	-0.399861	0.877556	0.525048	0.138569	0.294598	-0.266409	2.13378	2.59076	2.38914	0.274711	1.4244	0.590549	0.0733967	0.394837	0.0787391	-1.2244	-1.70191	-2.06991	-0.791628	-1.44303	-1.19202	0.309293	0.0119522	0.215531	-1.73197	-1.51869	-0.404421	0.00762169	-0.464599	-0.822411	0.339396	0.0725149	0.290631	2.66201	-1.37347	-1.38644	-2.79381	0	-0.578342	0.92271
CATMA3a07360	At3g08510	ATPLC2 (PHOSPHOLIPASE C 2); phospholipase C	0.931035	1.05872	1.3887	0	0.942969	0.278612	1.49233	0.916728	0.876137	0.179758	0.00180603	0.0871494	0.320412	0.0243327	-0.599697	0.195069	-0.284459	-0.0688684	0.167055	0.701292	0.516041	0.917827	1.97651	-0.185519	0.614067	0.830491	1.03112	0.864083	0.284815	0.0289539	0.24824	1.0805	0	0.234709	0.424297	1.14518	0.576937	0.229101	0.0654781	0.2898	-0.320273	0.903624	-0.203478	-0.495344	0.248418	0.0265894	0.251402
CATMA3a18680	At3g19030	expressed protein	3.2306	0.854966	1.93797	1.37879	-0.682633	-0.379566	0.455679	0.203169	0.874872	0.45435	0.0955468	0.294598	-1.25053	2.18085	0.471475	2.35227	0.998931	0.950599	0.654028	0.219764	0.394837	-0.20645	-0.0136219	-2.09124	-0.0198205	-0.120748	0.0749573	-0.396154	0.341324	0.298187	0.328303	-0.522912	0.0882666	0.876948	0.237702	0.041028	0.144207	0.224106	0.554952	0.391914	2.29635	-0.701715	-1.49478	-2.72193	1.00912	-0.32259	0.891821
CATMA3c57672	At3g49720	Identical to Uncharacterized protein At3g49720 [Arabidopsis Thaliana] (GB:Q9M2Y6;GB:Q93YM8); similar to unknown protein [Arabidopsis thaliana] (TAIR:AT5G65810.1); similar to hypothetical protein [Vitis vinifera] (GB:CAN74732.1); contains domain S-adenosyl	1.63216	0.22378	0.742653	1.25428	0.612651	0.351182	0.887224	1.28953	0.874183	0.172893	0.00146956	0.0847132	0.249423	-0.311819	1.10414	-0.00384819	1.0836	0.424299	0.287456	0.213972	0.394837	0.152216	-0.560713	-0.0170801	-0.998404	0.0664807	-0.0221114	-0.229935	0.184604	0.268111	0.318769	1.05513	0.686818	2.90114	1.5439	0.808988	1.3992	0.403174	0.025573	0.249399	0.946232	-0.548609	-0.125041	-0.190005	0.305202	0.0775559	0.256041
CATMA3a44825	At3g51920	CAM9 (CALMODULIN 9); calcium ion binding	0.660524	1.51399	0.477061	1.18347	0.383327	0.460024	1.86801	0.382062	0.866058	0.204859	0.00389984	0.114494	-0.633842	2.27603	2.30266	0.875456	0.291114	1.02228	0.570533	0.14764	0.394837	1.20887	0.901639	1.09011	-0.633492	0.0717391	0.710028	0.558148	0.28891	0.111218	0.297156	1.33694	0.712321	0.272675	0.906532	1.48867	0.943428	0.218726	0.0125136	0.239405	1.13967	0.864985	0.987131	0.363317	1.43774	0.958569	0.176961
CATMA1a43460	At1g52410	TSA1 (TSK-ASSOCIATING PROTEIN 1); calcium ion binding / protein binding	0	0	0	0	1.88572	0.747194	2.59653	1.68618	0.864453	0.371319	0.0527647	0.276363	0.786747	0	0	0.559169	0	0.269183	0.168722	0.185848	0.394837	0	0	0	0.228948	0.532879	1.11641	0.313039	0.182097	0.146236	0.307752	1.57013	0	1.73819	2.30448	0	1.12256	0.474159	0.0770325	0.290631	0	0	0	-0.258595	0.0936593	-0.0329872	0.0592464
CATMA5a53340	At5g57630	CIPK21 (CBL-INTERACTING PROTEIN KINASE 21); kinase	-0.189699	2.3511	-0.0492544	1.48224	-0.315146	0.107914	3.05486	0.457164	0.862396	0.452481	0.0983449	0.294598	0.992038	3.46675	2.52682	-1.33416	-0.468782	1.03653	0.894848	0.311175	0.403936	0.803391	0.843256	1.45122	1.74446	-0.787404	-0.665561	0.564893	0.434129	0.249917	0.313241	1.70922	0.879669	2.64909	0.467454	0.548003	1.25069	0.412956	0.038833	0.259829	2.48997	1.69387	1.82721	0.0379822	0.752396	1.36029	0.43148
CATMA5a33100	At5g37770	TCH2 (TOUCH 2); calcium ion binding	0	0	1.15708	0	1.85269	1.17332	1.70704	1.00006	0.861274	0.271495	0.0156569	0.191674	-0.270225	1.09313	-0.112891	1.18686	0	0.379374	0.313824	0.29328	0.401056	1.09056	0.10482	0.638522	-0.0986796	0	0.0404391	0.295943	0.190953	0.181874	0.307752	1.34039	0	1.72942	1.20277	0	0.854515	0.359388	0.0761804	0.290631	0.0980062	0	0.384949	-0.277166	1.05031	0.251219	0.226076
CATMA4a20400	At4g19200	proline-rich family protein	-0.0142888	-0.0893483	1.689	1.16604	1.4271	1.34189	0.225522	1.11816	0.858009	0.24891	0.0107339	0.169475	0.537025	-1.12328	0.675934	0.38005	-1.57143	-0.220342	0.467875	0.662217	0.50452	1.15433	0.0441985	-0.197806	-0.780109	-0.641437	0.514808	0.0156637	0.297608	0.960063	0.555682	1.79257	0.891188	2.88592	1.29955	0.679825	1.50981	0.393028	0.0184361	0.246511	2.49567	0.0870435	2.09355	1.41462	0.358818	1.28994	0.470589
CATMA2a20953	At2g22430	ATHB6 (ARABIDOPSIS THALIANA HOMEOBOX PROTEIN 6); transcription factor	2.63299	0.386888	1.59466	0.56458	1.30704	1.26913	-0.26107	-0.635814	0.857301	0.374542	0.0558954	0.276827	2.75841	-2.6236	-0.431199	0.451898	-3.82029	-0.732956	1.15738	0.560947	0.47425	1.20752	0.181056	1.46926	2.29222	-0.122068	0.21898	0.874495	0.382025	0.0707283	0.285276	0.946972	2.49143	-1.36925	-3.13836	-3.13224	-0.840289	1.12046	0.494987	0.372883	-2.99502	0.874132	-2.3254	0.637652	0.520233	-0.657681	0.826326
CATMA1a11910	At1g12920	ERF1-2 (EUKARYOTIC RELEASE FACTOR 1-2); translation release factor	0.0361736	1.95097	1.2957	-0.435103	1.76153	1.50558	1.92287	-1.20801	0.853713	0.430357	0.0876977	0.294598	0.0176496	3.20718	-1.54999	1.71736	0.257309	0.729903	0.807482	0.417153	0.428785	0.623923	0.879447	2.22165	1.24611	0.802835	0.505666	1.04661	0.256851	0.0095891	0.207995	0.941376	0.88553	1.72158	1.62938	0.229139	1.0814	0.273352	0.0167326	0.246211	-1.75407	-0.998901	0.84975	0.575589	0.229246	-0.219677	0.496951
OPA011712	At3g28450	leucine-rich repeat transmembrane protein kinase, putative	0	0.973539	1.41708	1.11159	1.11093	0.669781	0.752637	0.790868	0.853304	0.148878	0.000711795	0.0735242	0.342501	2.08351	1.13606	-0.276096	0	0.657196	0.428116	0.199556	0.394837	0	0	1.05444	0.146033	0.305655	0.154945	0.276845	0.162351	0.148871	0.307752	0.743483	0.525064	1.09409	0.367222	-0.0526187	0.535448	0.190996	0.0486403	0.271408	0.635302	-0.388101	0.676224	0.0684777	0.975347	0.39345	0.244283
CATMA4a14940	At4g14570	acylaminoacyl-peptidase-related	1.28324	-0.00709065	0.0893778	1.30813	0.900781	0.925583	1.34906	0.963563	0.851581	0.188081	0.00270699	0.101719	1.26314	0.870961	1.6468	0.440404	0.576827	0.959626	0.222297	0.0124782	0.394837	0.794605	0.760165	-1.28585	1.29754	0.691491	-0.294434	0.327254	0.385943	0.435176	0.378465	-0.133444	-0.18295	1.19093	0.597008	-0.466317	0.201045	0.303427	0.543828	0.388969	-0.508838	0.146492	0.599896	0.663918	1.51027	0.482347	0.331561
CATMA5a43220	At5g47240	ATNUDT8 (Arabidopsis thaliana Nudix hydrolase homolog 8); hydrolase	0	0.962734	0.828458	0.477958	1.17606	1.31376	1.04062	1.00134	0.850118	0.149686	0.000751233	0.0735242	0.505316	1.71547	1.26075	2.04248	0	1.1048	0.377918	0.0430971	0.394837	0	0	0	0.187574	0	0	0.0312623	0.0312623	0.363217	0.35102	1.57184	1.55719	0.841382	1.35089	0.217784	1.10782	0.258794	0.0128406	0.239405	1.58171	0.147341	0.630564	-0.426368	0.341071	0.454864	0.33051
CATMA4a32140	At4g30530	defense-related protein, putative	0	-0.0783719	2.19008	-0.770318	1.3541	1.09912	0.0911396	2.91137	0.849639	0.446152	0.0985704	0.294598	1.01969	-2.51264	1.02948	1.81518	0	0.270343	0.753074	0.737752	0.526773	0.143724	0.0397841	0.0628862	0	0	0.584526	0.138487	0.0917957	0.191763	0.307752	2.92509	2.47453	1.30746	2.55046	-0.268682	1.79777	0.583354	0.0368674	0.259119	-1.25335	-1.9033	0	0.305283	-1.6344	-0.897151	0.443479
CATMA3a44640	At3g51660	macrophage migration inhibitory factor family protein / MIF family protein	0.693424	0.298716	0.957453	0.254679	1.04281	1.57972	1.24853	0.718292	0.849204	0.160369	0.00112911	0.0795519	0.78153	1.00386	1.47952	-0.486687	-1.23975	0.307695	0.505369	0.575505	0.477812	0.31321	-0.528556	0.474977	0.209885	0.101307	0.918305	0.248188	0.194173	0.257304	0.314673	1.18627	2.32765	2.0083	0.578272	0.292097	1.27852	0.394027	0.0315319	0.25035	0.0904168	-0.166339	0.815322	-0.0821376	-0.0336004	0.124732	0.177578
CATMA1c72108	At1g71890	ATSUC5/SUC5 (SUCROSE-PROTON SYMPORTER 5); carbohydrate transmembrane transporter/ sucrose:hydrogen symporter/ sugar:hydrogen ion symporter	-0.384938	0.822095	1.46943	1.63716	0.650216	-0.106088	2.54335	0.160302	0.848942	0.349139	0.0453189	0.272782	0.375417	0.229501	0.799762	-0.396098	0.0742529	0.216567	0.195081	0.329176	0.408497	0.777606	-1.04977	0.474821	0.95185	-0.382736	-0.0687848	0.117164	0.311289	0.722075	0.484354	1.26961	1.83191	0.0294552	1.25005	0.232269	0.922658	0.341229	0.0538747	0.277428	-0.220135	1.25542	0.994981	-0.864741	1.12199	0.457503	0.422766
OPA203610	At1g07600	MT1A (METALLOTHIONEIN 1A)	0.38286	0.291467	0.393363	0.905957	1.76528	1.97617	0.526177	0.509424	0.843838	0.234078	0.00868246	0.160161	1.12045	1.84782	1.51007	1.17226	0.875389	1.3052	0.169256	0.00152208	0.394837	0.302868	0.981579	1.20611	1.29256	-0.0803137	0.598785	0.716932	0.220733	0.0227473	0.241583	1.08721	1.0712	0.954463	0.676196	1.37518	1.03285	0.112908	0.000792629	0.0913568	1.42583	1.23425	0.0130234	0.575633	0.773379	0.804423	0.250052
CATMA1a11090	At1g12040	LRX1 (LEUCINE-RICH REPEAT/EXTENSIN 1); protein binding / structural constituent of cell wall	1.43256	0.279618	0.759407	0.215766	0.989004	0.936915	0.819383	1.30993	0.842823	0.153187	0.000904696	0.0750942	-0.037762	1.22179	0.448972	0.969854	0.8135	0.683271	0.219531	0.0357883	0.394837	0.933761	1.11586	0.624317	-0.0131766	1.02547	0.515278	0.700251	0.171463	0.00950263	0.207995	0.322117	0	0.951497	0.444577	0.289465	0.401531	0.155629	0.0613239	0.287052	-0.0554394	0.206777	0.100191	0.165244	0.537935	0.190941	0.0975332
CATMA3a41153	At3g48180	expressed protein	-0.294504	2.40588	0.249743	0.500103	-0.0441881	1.35836	2.24372	0.295414	0.839317	0.366463	0.0557812	0.276827	1.03402	-0.651922	0.57212	-1.24625	0.735163	0.088626	0.440218	0.850269	0.558808	1.67213	1.0058	0.306171	-1.02266	1.66319	1.93809	0.92712	0.458706	0.0992227	0.291395	1.37802	0.218744	0.208835	0.560079	-0.100724	0.452992	0.253795	0.148837	0.295076	2.32753	-0.460724	-0.482679	1.38589	0.539725	0.661949	0.542391
CATMA1a51680	At1g62560	flavin-containing monooxygenase family protein / FMO family protein	2.04006	0.572924	-0.576546	0.673345	0.237058	1.91652	1.6935	0.141141	0.837252	0.335014	0.0410428	0.26627	-0.00276426	-1.68733	-0.442145	1.7385	-0.317771	-0.142302	0.550667	0.808837	0.546375	-0.391238	0.628584	0.135184	0.119859	0.944715	0.371912	0.301503	0.188521	0.170648	0.307752	0.484778	1.49311	1.19854	1.21742	1.02806	1.08438	0.167405	0.00292726	0.155017	0.231699	0.432915	0.120333	-0.802036	0.600759	0.116734	0.244092
CATMA4a14910	At4g14540	CCAAT-box binding transcription factor subunit B (NF-YB) (HAP3 ) (AHAP3) family	1.73753	1.3576	0.32967	0.201609	1.11613	0.697492	0.434584	0.786723	0.832667	0.189208	0.00315376	0.110334	0.267196	1.99164	1.16568	-0.359718	1.07505	0.827969	0.403378	0.109369	0.394837	1.09209	0.271915	0.125616	1.05975	0.695734	0.403299	0.608067	0.1667	0.0147842	0.23161	0.629543	0.696813	0.262209	0.41449	0.64903	0.530417	0.0827519	0.00304378	0.155498	1.25344	0.442742	1.029	-0.55239	0.891769	0.612912	0.320004
CATMA3a14950	At3g15530	methyltransferase	2.09777	1.20707	1.04238	1.12379	0.58433	0.0269872	0.26427	0.312165	0.832345	0.238079	0.0100459	0.165727	0.509763	1.21337	1.14351	0.197922	0.13741	0.640396	0.228831	0.0488835	0.394837	1.31096	0.427692	0.435667	-0.531462	0.668607	0.617141	0.488102	0.243053	0.100877	0.291395	0.464274	0.157828	-0.128434	0.476559	0.899106	0.373867	0.172275	0.0957916	0.290941	-0.385333	-0.437774	-0.0631073	-0.497764	0.979152	-0.0809653	0.275485
CATMA5c64351	At5g21940	unknown protein	1.32773	1.30701	1.01376	1.97097	0.106643	0.264885	0.158673	0.464759	0.826804	0.240441	0.0108563	0.169475	0.332175	0.270811	0.621231	1.3548	-0.934137	0.328976	0.369904	0.424065	0.431383	0.287173	-0.602118	0.0610681	-1.02092	-0.832747	-0.272683	-0.396704	0.209332	0.116595	0.300801	0	0.459274	0	-0.36226	0	0.0194028	0.130438	0.888948	0.49539	0.860144	-1.38617	-1.26375	-1.11317	1.30857	-0.318874	0.578855
CATMA3a40470	At3g47450	ATNOA1/ATNOS1/NOA1/NOS1 (NO ASSOCIATED 1); nitric-oxide synthase	0	0	0	0	6.528	0	0	0	0.816	0.816	0.350617	0.32988	-0.127897	0	0	0	0	-0.0255795	0.0255795	0.373901	0.41599	0	0	0	0	0	-0.126118	-0.0210197	0.0210197	0.363217	0.35102	0	0	0	-0.199131	0	-0.0398262	0.0398262	0.373901	0.33244	0	-0.287767	0	0	-0.0629598	-0.0701454	0.0557548
CATMA1a55000	At1g65720	expressed protein	0	0	0	1.25307	1.97791	0.855014	0.270719	2.16812	0.815605	0.318078	0.0373241	0.260376	0.502046	0	0	-0.0280825	0	0.0947926	0.101958	0.405144	0.425043	0	0	0	0	0.201709	0.544162	0.124312	0.0901995	0.226625	0.310348	0.129527	-0.131653	-1.69258	0	-0.225999	-0.38414	0.332579	0.312378	0.318158	0	0.232227	0.419366	-0.320983	0.42985	0.152092	0.141764
CATMA2a37790	At2g39520	unknown protein	0	1.47302	-0.26482	0	1.06408	1.73836	0.286022	2.22095	0.814702	0.330005	0.0429114	0.268429	-0.228984	1.91668	0	-0.0805849	0	0.321421	0.401	0.467725	0.445637	0.0522582	0	1.03515	0.333233	0	-1.59833	-0.0296142	0.352832	0.936367	0.551448	-2.07908	0.528684	-0.0322397	2.10565	0	0.104602	0.670155	0.883525	0.493843	0	0	0.0591799	0.153382	0.642508	0.171014	0.121164
CATMA4a38840	At4g37270	HMA1 (Heavy metal ATPase 1); copper-exporting ATPase	0.941842	1.13245	0.871639	0.765761	1.59489	0.361908	0.0433538	0.791557	0.812924	0.165398	0.0017235	0.0870843	1.97301	1.31915	2.13445	0.847054	1.74144	1.60302	0.23351	0.00235803	0.394837	-0.173186	-1.87493	0.809174	0.587769	-1.44801	-0.299576	-0.399793	0.438675	0.4039	0.3654	0.469979	-0.286613	0	-0.638703	0	-0.0910674	0.182962	0.644788	0.424098	-0.506816	2.18467	0.217415	-0.761974	0.0787711	0.242413	0.518165
CATMA4a21640	At4g20390	integral membrane family protein	0.514852	1.13665	0.590645	0.361117	1.52023	1.47114	0.404325	0.491664	0.811328	0.171696	0.00214407	0.0906094	0.529645	-0.0702867	1.70056	0.424528	-0.233594	0.470171	0.339622	0.238459	0.39544	0.32299	0	0.813059	1.47741	-0.818987	0.287488	0.346994	0.315124	0.321002	0.335155	0.679165	0.0460846	0.864509	0.223142	0.571777	0.476936	0.150025	0.0335658	0.25736	2.02038	0.488061	1.14319	0.93689	0.703019	1.05831	0.264475
CATMA5c64275	At5g17000	NADP-dependent oxidoreductase, putative	0.00693134	0.345219	0.717485	1.16214	1.12625	0.551025	1.14465	1.40866	0.807796	0.170657	0.00212401	0.0906094	-1.78204	0.306189	-0.371771	1.49895	0	-0.0697344	0.530574	0.901779	0.570882	0	0.566065	0.733395	0.380722	0.251917	0.536005	0.411351	0.106263	0.0117476	0.215531	1.57953	1.45262	1.74508	1.60601	1.4541	1.56747	0.0544142	8.64423e-06	0.0236018	-0.0767597	0.315254	0.387456	-0.570062	-0.376592	-0.0641409	0.187299
CATMA2c47014	At2g02230	ATPP2-B1 (Phloem protein 2-B1); carbohydrate binding	1.72182	1.26289	-0.179554	1.00063	0.735603	1.32186	0.37485	0.217832	0.806992	0.225972	0.00908239	0.165025	-0.556077	0.270884	0.429036	0.118902	0.452349	0.143019	0.184818	0.482221	0.450515	0.248886	-1.24645	-0.0777328	-0.419848	2.08104	0.151772	0.122943	0.44948	0.79539	0.508457	0.0390796	-0.997808	-0.953281	0.480185	0.674453	-0.151474	0.351897	0.689047	0.438774	0.913978	-0.983048	0.759517	0.16884	0.558585	0.283574	0.340372
CATMA5a44340	At5g48380	leucine-rich repeat family protein / protein kinase family protein	-1.62178	0.767153	1.78758	1.89293	0.104605	1.45571	1.2127	0.840358	0.804907	0.403582	0.0863283	0.294598	0.275525	0.619798	1.80501	-0.224374	-0.36447	0.422298	0.38792	0.337517	0.411034	0.66686	0.24203	0.164707	0.708461	-0.698269	-0.551978	0.0886352	0.24341	0.730645	0.486981	1.14858	1.86516	1.85919	1.6628	0.388658	1.38488	0.281174	0.00789912	0.219594	2.25893	0.746622	0.261687	-1.20351	1.51807	0.716361	0.588039
CATMA2a22120	At2g23760	BLH4 (SAWTOOTH 2); DNA binding / transcription factor	0	1.30252	0	0	1.67355	1.66682	0.673057	1.10575	0.802713	0.260375	0.0177429	0.19758	0.888659	0.721125	1.9683	0.79501	0	0.874619	0.315531	0.0502332	0.394837	0.689067	0.386487	-0.741127	2.01745	1.21816	0.798987	0.728171	0.373473	0.108708	0.29707	1.72757	1.58131	-0.193185	-0.192612	0	0.584617	0.438781	0.253578	0.301021	0.618026	1.63523	0.384175	-0.1262	-0.723454	0.357554	0.393929
CATMA3a38645_new	At3g45640	ATMPK3 (MITOGEN-ACTIVATED PROTEIN KINASE 3); MAP kinase/ kinase/ protein kinase	-0.102738	0.674003	2.24161	1.95878	0.108032	0.894321	0.352838	0.287245	0.801761	0.304794	0.033888	0.255701	0.499678	1.30025	1.63985	0.366119	-0.855047	0.590171	0.433191	0.244745	0.39544	0.0989076	-0.199298	0.352923	-0.293328	-0.375694	-0.0519916	-0.0780802	0.11066	0.511951	0.409727	0.162298	0.200386	0.181663	0.0878052	-0.097855	0.106859	0.0546293	0.122102	0.295076	1.83011	0.184035	0.109135	-0.478639	0.98635	0.526197	0.400789
CATMA3a42740	At3g49720	expressed protein	0	-0.244556	0.976579	0.392248	1.12661	0.478278	1.52666	2.14973	0.800694	0.283111	0.0254721	0.228346	0.184875	1.73827	0.92825	0.116664	0.167983	0.627208	0.315617	0.117821	0.394837	0	-1.00708	0.57566	-1.53694	0.103131	-0.28169	-0.357819	0.317781	0.311293	0.331201	2.25063	1.33487	1.8452	1.69112	0.872947	1.59895	0.23352	0.00238091	0.142301	0.0967605	0.410337	0.863591	-0.121454	0.120881	0.274023	0.169919
CATMA3d02954	At3g24480	leucine-rich repeat family protein / extensin family protein	0.889293	0.934601	0.51224	0.135079	0.944921	0.971636	1.98451	0.0267261	0.799876	0.215577	0.00755081	0.15321	1.21859	0.904858	0.709935	0.260113	0.687064	0.756112	0.156353	0.00842491	0.394837	0.845441	0.533962	0.659128	1.36153	0.671547	0.491441	0.760507	0.130429	0.00209741	0.165839	1.42965	0.287986	-0.224745	1.36468	1.4917	0.869853	0.352252	0.0689908	0.290631	1.62877	0.284149	2.00452	0.228517	0.905987	1.01039	0.354989
CATMA2a30410	At2g32150	haloacid dehalogenase-like hydrolase family protein	1.04759	-0.0366024	1.29255	1.69908	0.318295	0.531317	1.11168	0.434651	0.79982	0.204721	0.00584694	0.14057	-0.834493	-0.16302	0.29392	0.397815	0.260868	-0.00898208	0.227514	0.9704	0.588385	-0.789386	0.510896	-0.675229	-1.37409	-1.16238	-0.753402	-0.707265	0.267432	0.0457195	0.264967	1.33644	1.95268	1.4116	0.785633	1.25252	1.34778	0.18644	0.00194252	0.13259	-1.23721	0.347758	-1.32079	0.171197	-2.00971	-0.809752	0.457486
CATMA5a01660	At5g02580	expressed protein	0	0.481159	0	0	1.41889	2.07035	2.037	0.388285	0.799459	0.319546	0.0408807	0.26627	2.48803	1.25425	0.0578086	1.49802	0	1.05962	0.468874	0.0866872	0.394837	0.55781	0.77295	1.50153	-1.09057	0.373392	-1.00748	0.184606	0.420416	0.678914	0.470253	0.619758	2.27162	0.121637	0.541147	0.397082	0.79025	0.379948	0.106036	0.295076	-1.00454	0.576448	0	1.08738	1.09437	0.350731	0.394105
CATMA2c47489	At2g29490	ATGSTU1 (GLUTATHIONE S-TRANSFERASE 19); glutathione transferase	1.01519	0.96676	0.281448	0.4464	1.15904	1.17967	0.698929	0.630089	0.797191	0.118029	0.000263998	0.0446402	0.635071	1.59637	0.6255	0.949055	-0.0410853	0.752983	0.265561	0.0470845	0.394837	0.276641	0.172656	1.07891	1.02344	0.215696	0.0207738	0.464687	0.188784	0.0571249	0.276066	0.907087	1.49018	0.940378	1.42901	0.455397	1.04441	0.190163	0.00535559	0.184231	0.135553	0.223718	-0.270216	0.116132	0.306251	0.102287	0.0990969
CATMA5a05530	At5g06320	NHL3 (NDR1/HIN1-like 3)	0.055176	1.66085	0.494487	0	1.12768	1.20148	1.20721	0.600636	0.79344	0.211413	0.00713972	0.151221	0.924624	2.776	2.96325	1.21513	0.310859	1.63797	0.524422	0.0354106	0.394837	0.829487	-0.156227	0.967263	0.721502	0.418329	0.115265	0.482603	0.178836	0.0428567	0.260891	1.04214	1.13034	0.387072	0	0	0.511909	0.245283	0.105186	0.295076	3.46738	1.30387	1.61887	-2.7006	2.73533	1.28497	1.06918
CATMA1a03990	At1g05135	expressed protein	0.392339	1.72875	0.767309	0.0605708	1.24286	1.05101	-0.0590812	1.14109	0.790606	0.219145	0.00865082	0.16016	0.838768	2.41252	1.70084	0.640595	0.642378	1.24702	0.351025	0.0237448	0.394837	0	-0.202913	0.83145	0.356225	0.721049	0.32678	0.338765	0.163044	0.0923257	0.289462	1.32207	0.489126	-0.563892	0.100514	0.538008	0.377165	0.307682	0.287499	0.310802	0.441776	0.418162	1.53598	1.19745	0.626825	0.844039	0.222941
CATMA3a26260	At3g26430	GDSL-motif lipase/hydrolase family protein	0.6505	2.12247	-0.13299	1.05949	0.128162	-0.578934	2.81597	0.238407	0.787885	0.41058	0.096478	0.294598	-0.211739	0.305274	1.16596	2.50796	0.340353	0.821561	0.475834	0.159321	0.394837	-0.847361	0	-0.0806053	0.0785916	-0.335071	0.616856	-0.0945983	0.197466	0.652113	0.46133	2.46736	0.623623	0.167006	-1.40961	0	0.369675	0.624834	0.585912	0.403054	0	-2.14703	-0.968105	-0.103058	0.19943	-0.603752	0.43444
CATMA2a45030	At2g46600	calcium-binding protein, putative	0.24914	-0.23771	1.51548	1.07702	1.27328	0.382445	0.579857	1.44934	0.786107	0.225034	0.0100839	0.165727	-1.42166	-0.0447094	-0.0169939	2.61195	-0.664683	0.0927801	0.67987	0.898045	0.569967	-0.148204	0.119408	1.29567	0.220835	-0.973135	-0.602734	-0.0146928	0.320039	0.96516	0.55693	1.38876	1.14041	0.932479	-0.0859877	-1.47309	0.380515	0.526884	0.510136	0.377614	-1.50525	-1.86045	-2.24347	-0.574359	-0.530794	-1.34286	0.343177
CATMA3a39916	At3g46830	AtRABA2c/AtRab11A (Arabidopsis Rab GTPase homolog A2c); GTP binding	0.68053	1.44658	0.292144	-0.726198	2.96427	1.51876	-0.375885	0.476802	0.784626	0.416308	0.101459	0.294598	2.85765	0.195062	-0.718483	-0.704222	0.874971	0.500996	0.660566	0.490423	0.45218	-0.202532	2.08318	-1.78792	-0.0847523	1.88176	0.232883	0.35377	0.589601	0.57465	0.433643	2.83539	3.19908	-0.27822	2.58981	0.19905	1.70902	0.724359	0.0777173	0.290631	1.35735	0.0932015	0.705543	1.73015	1.88617	1.15448	0.334349
CATMA1a54770	At1g65440	GTB1 (GLOBAL TRANSCRIPTION FACTOR GROUP B1); RNA binding / hydrolase, acting on ester bonds / transcription elongation regulator	2.7908	0	0.088959	0	1.3514	0.204366	0.0123351	1.76231	0.776271	0.376773	0.0783284	0.294598	0.340695	2.67537	-0.814038	-0.67762	-1.99354	-0.0938259	0.785038	0.910627	0.573767	1.21873	0.895003	-2.9618	0	-0.00929424	0.296079	-0.0935467	0.608107	0.883758	0.535858	3.12758	0.27668	2.31104	0.452199	0	1.2335	0.624344	0.119391	0.295076	0.216204	0.638435	0.759192	0.090015	0.370339	0.414837	0.125603
CATMA3a49230_new	At3g56290	similar to hypothetical protein [Vitis vinifera] (GB:CAN75527.1)	2.15758	1.27242	0.10362	-0.250866	0.210701	-0.315262	1.24906	1.76716	0.774302	0.337489	0.0554545	0.276827	-0.502262	-0.00791674	-1.30085	3.9059	-0.51805	0.315365	0.921187	0.749322	0.529625	-0.339034	2.25479	0.1425	-1.27312	0.807309	0.489808	0.347043	0.483363	0.50491	0.407388	0.158783	0.0750108	-0.0476729	-0.0154802	0.173448	0.0688177	0.0445846	0.197578	0.295076	1.79151	-0.288239	-0.518281	-0.723275	0	0.0523429	0.451145
CATMA3c57152	At3g11030	steroid hormone receptor/ transcription factor	1.06332	0.748331	2.36319	0	1.50335	0.489422	0	0	0.770951	0.299403	0.0367413	0.259823	0.367235	0.209807	0.228037	-0.436274	0	0.0737609	0.140359	0.627009	0.494976	0	0	0.20676	-0.16325	0	0.549311	0.0988035	0.102073	0.377519	0.35588	2.2963	0	-2.21326	0	0	0.0166086	0.713096	0.982534	0.519812	-0.474201	-2.01159	0.50461	-0.00376997	-2.68875	-0.93474	0.607729
CATMA1a59980	At1g70700	JAZ9/TIFY7 (JASMONATE-ZIM-DOMAIN PROTEIN 9)	0	0.278118	0	0	0.820823	0.692847	2.92051	1.45481	0.770889	0.356642	0.0674563	0.289014	1.05765	1.36908	1.64319	1.78132	0	1.17025	0.317709	0.0211407	0.394837	0	0	0	0.0371995	0	0.338103	0.0625504	0.0554443	0.310455	0.331201	2.52232	0.138954	2.87249	1.02779	0	1.31231	0.594901	0.0920426	0.290631	1.33243	0	0	-0.0495285	0.0295212	0.262486	0.267789
CATMA4a30680	At4g29010	AIM1 (ABNORMAL INFLORESCENCE MERISTEM); enoyl-CoA hydratase	1.6719	1.75529	0	0.0406166	0.625107	-0.161985	1.4156	0.786257	0.766599	0.274372	0.0267537	0.234397	-0.585015	1.64092	0.96847	-0.506952	0.548979	0.41328	0.428787	0.38971	0.420564	0.65224	1.19813	0.046186	0.0549886	1.26	1.05326	0.7108	0.225951	0.0254988	0.244548	-1.23836	0.671962	0.632835	0.103205	0.24291	0.0825104	0.347934	0.824196	0.478047	0.337462	0.163363	-0.199071	0.731163	0.229933	0.25257	0.149784
CATMA1a46908	At1g55960	expressed protein	2.14339	-0.185308	2.03304	1.67902	0.360767	-0.291375	-1.76376	2.15566	0.766429	0.515029	0.18032	0.294598	0.11167	0.149887	0.0535188	1.64858	1.69434	0.731599	0.384072	0.129512	0.394837	1.05855	-0.974702	1.39631	1.85097	0.895508	2.17866	1.06755	0.453021	0.0650325	0.278314	-0.753434	-0.126394	0.918766	0.123835	0.258744	0.0843034	0.271525	0.7717	0.465106	-0.729179	0.889835	0.252757	0.471173	0.106182	0.198154	0.266866
CATMA4a03320	At4g02990	mitochondrial transcription termination factor family protein / mTERF family protein	0	0	0	0	6.10588	0	0	0	0.763235	0.763235	0.350617	0.32988	0	0	0	0	0	0	0	1	0.59551	0	0	0	0	0	0	0	0	1	0.563986	0	0	0	0	0	0	0	1	0.52382	0	0	0	0	0	0	0
CATMA5a60355	At5g64920	CIP8 (COP1-INTERACTING PROTEIN 8); protein binding / zinc ion binding	0	2.09083	-0.605046	0.0994195	0.448726	1.55231	-0.00907832	2.51065	0.760977	0.401544	0.0999197	0.294598	0.516858	-1.67257	1.04399	0.578769	1.39009	0.371429	0.535354	0.525992	0.46449	1.03033	0	1.4648	0.818532	0.586834	-0.256407	0.607348	0.262939	0.0689203	0.28375	2.05277	1.27635	0.247513	0.242984	0.219413	0.807805	0.370716	0.0948466	0.290941	1.12004	0.347508	0.908586	-1.33733	1.17866	0.443493	0.468777
CATMA3c57389	At3g25780	AOC3 (ALLENE OXIDE CYCLASE 3)	0	0.567911	0	0	1.88982	1.3729	1.84568	0.398963	0.75941	0.290655	0.0347736	0.25865	0.219	1.27934	0.851562	0	0	0.46998	0.255482	0.139666	0.394837	0	0	0	0	0	0.0441563	0.00735938	0.00735938	0.363217	0.35102	0.245674	0	0.255803	2.06025	0	0.512345	0.39102	0.260276	0.301921	0	0	0	0	0	0	0
CATMA3a26240	At3g26400	EIF4B1 (eukaryotic translation initiation factor 4B1)	0.772284	2.48293	0.100065	-0.0365887	1.71631	0.239225	0.873814	-0.0977312	0.756289	0.32659	0.0537324	0.276827	-1.48641	3.53451	3.15124	-2.5493	0.820714	0.694151	1.21235	0.597583	0.483705	0.819017	0	1.39609	1.8623	0.857376	-0.238893	0.782648	0.326851	0.0620404	0.277874	0.983106	0.394276	2.70562	0.847708	1.46246	1.27863	0.395298	0.0318362	0.25153	1.51173	-3.32697	-0.844488	3.50429	1.95703	0.560321	1.19598
CATMA5a39635	At5g43780	APS4	0	0	0	0	1.37785	1.3915	2.53874	0.721995	0.75376	0.334236	0.0587481	0.27852	0.892962	0.180605	2.5335	-0.941427	-0.86105	0.360918	0.641288	0.603618	0.486061	-0.85099	0.773848	1.17957	-0.901824	-0.319607	1.19706	0.179675	0.402868	0.674255	0.468932	-0.641639	-0.395458	-1.0418	-0.0113131	0	-0.418043	0.197455	0.101668	0.293682	0.153476	3.5947	0	2.10238	-0.172036	1.1357	0.739793
CATMA3a25530	At3g25730	AP2 domain-containing transcription factor, putative	0.437569	1.06662	2.15761	0.191428	0.681333	-0.249915	1.65291	0.0734735	0.751378	0.291813	0.0367466	0.259823	0.959468	0.940555	1.9829	1.65845	0.331759	1.17463	0.291453	0.0157305	0.394837	0.332565	1.22371	-0.773635	0.589029	0.168642	0.266554	0.301145	0.265135	0.307527	0.331201	1.17098	-0.225861	0.600148	0.913537	0.305336	0.552827	0.243112	0.0853532	0.290631	0.900729	-0.0826184	0.0456666	-0.0608284	0.689834	0.298556	0.206654
CATMA_GFT_03288	At5g28540 // At5g42020	BIP1; ATP binding	1.21472	1.1705	0.347095	0.154701	0.199047	0.692895	0.584385	1.6468	0.751269	0.191236	0.00568663	0.138024	2.0983	1.57542	2.39299	0.0196301	1.6541	1.54809	0.410168	0.0195322	0.394837	0.888348	0.961458	1.80496	2.00687	2.94089	1.65124	1.70896	0.308281	0.00262269	0.165839	2.12673	2.45236	2.23722	1.04249	1.7678	1.92532	0.246963	0.00146039	0.12316	0.953777	0.440633	0.950832	-1.18036	0.966857	0.426349	0.413951
CATMA5a08100	At5g09290	3'(2'),5'-bisphosphate nucleotidase, putative / inositol polyphosphate 1-phosphatase, putative	0	0	0.536352	0.0956859	1.33413	1.24065	2.34559	0.449632	0.750255	0.293283	0.0376546	0.260535	0.854458	-0.403285	-0.960021	-0.245949	0	-0.150959	0.296726	0.637705	0.497389	0	0.944811	1.64112	1.10987	-0.421723	0.0438553	0.552989	0.324692	0.149275	0.307752	1.2855	0	0.12006	1.96414	0.504263	0.774792	0.372661	0.106134	0.295076	0.468795	0.847591	0	-0.206189	0.375711	0.297182	0.184427
CATMA2a42930	At2g44490	PEN2 (PENETRATION 2); hydrolase, hydrolyzing O-glycosyl compounds	-0.651586	0.944956	1.08237	1.332	0.0301467	0.530933	1.38925	1.33617	0.749281	0.259466	0.0233902	0.219732	2.23258	2.54592	3.17171	0.142474	0.372893	1.69312	0.606301	0.0491847	0.394837	2.0912	-2.75158	-1.79352	0.900736	0.736774	-0.609084	-0.237579	0.742686	0.761985	0.497158	1.58365	2.45353	1.80338	-1.36128	-0.0599306	0.88387	0.697512	0.273845	0.305906	1.73619	-0.322003	2.92047	-0.326737	0.293675	0.860319	0.637944
CATMA5c64507	At5g28610	similar to glycine-rich protein [Arabidopsis thaliana] (TAIR:AT5G28630.1)	1.6071	0.386899	1.44642	1.80942	0.527677	0.265113	0.243347	-0.296723	0.748657	0.270934	0.0279649	0.238582	-0.993881	0.869205	0.516687	-1.26932	0.668101	-0.0418416	0.450503	0.930467	0.57961	-0.391407	0.767529	0.693557	0.569669	-0.811912	-0.757829	0.0116011	0.304442	0.971078	0.558551	1.50499	-0.867966	-0.0324501	0.624347	-0.0974085	0.226302	0.397658	0.59973	0.407789	1.61048	0.0355425	-0.265704	1.24069	1.50062	0.824327	0.391096
CATMA2a22170	At2g23810	TET8 (TETRASPANIN8)	0.0307769	1.62695	-0.0838193	0	1.11292	1.42917	0.922671	0.937126	0.746975	0.239114	0.0167514	0.19269	0.35178	1.25656	1.45843	1.74948	-0.194953	0.924258	0.364494	0.0642717	0.394837	0.284001	0.317709	0.468077	0.0348386	-0.158785	-0.335258	0.101764	0.126146	0.456471	0.387493	1.28833	0.302574	0.841443	0.407334	0.652503	0.698437	0.174927	0.0162278	0.246211	3.5198	0.515932	1.39569	-0.664136	1.47879	1.24921	0.686598
CATMA2a31540	At2g33380	RD20 (RESPONSIVE TO DESSICATION 20); calcium ion binding	0	1.8353	0.794437	0.890325	0.077154	0.600541	1.39299	0.379054	0.746226	0.223128	0.0123454	0.172999	1.17412	0.470463	-2.51296	3.52594	-0.554016	0.420709	0.99421	0.693939	0.514188	0.317473	1.34692	1.60576	2.86704	0.967504	-0.139065	1.16094	0.431358	0.0432284	0.260891	2.32341	1.44051	2.48508	2.57341	0.310805	1.82664	0.429234	0.0130996	0.239405	-1.6468	-0.0820418	-0.676507	-1.90177	0.411087	-0.779206	0.443072
CATMA4a00350	At4g00300	fringe-related protein	0	1.00077	1.06644	0.666708	0.388625	0.496781	1.64811	0.694409	0.745231	0.176102	0.00387947	0.114494	0.256957	0.0286827	0.618237	0.288234	0	0.238422	0.111337	0.0989277	0.394837	0.330467	-0.0828732	1.03235	0.309691	-0.305157	0.157455	0.240322	0.187004	0.255059	0.314065	1.58174	0.276713	1.08985	1.96447	0.288911	1.04034	0.338922	0.0373093	0.259119	-0.40806	0.917416	1.98775	0.746764	-0.155434	0.617686	0.426229
CATMA5a60090	At5g64660	U-box domain-containing protein	0.223141	1.71246	1.28225	0.699694	0.124568	1.07952	0.652925	0.174713	0.743658	0.203958	0.0082199	0.157525	0.593405	0.798375	1.22621	0.673158	0	0.65823	0.197476	0.0290187	0.394837	0	1.13943	1.72179	0.447786	1.67601	1.22034	1.03423	0.279516	0.0139985	0.228407	-0.16595	0.364595	0.103384	0.691171	0.26058	0.250756	0.141842	0.151819	0.295076	1.51602	1.45938	1.21962	-0.757698	1.25965	0.939394	0.428024
CATMA1a64000	At1g74620	zinc finger (C3HC4-type RING finger) family protein	0	0.897467	0.37894	0.137267	1.0021	0.419198	2.76088	0.35297	0.743602	0.312573	0.0489559	0.27417	-0.331216	0.744999	0	-0.387211	0	0.00531448	0.201807	0.980252	0.590443	0	0	0	0	0.180946	-0.860772	-0.113304	0.152386	0.490597	0.400885	0.574695	1.14047	0.429536	0	0	0.42894	0.211601	0.112581	0.295076	0.218386	-0.150976	-0.437966	-0.0240312	0	-0.0789175	0.107642
CATMA5a46590	At5g50640	CBS domain-containing protein / octicosapeptide/Phox/Bemp1 (PB1) domain-containing protein	0	1.16561	0.0318117	1.45782	0.612365	0.694163	0.637619	1.34874	0.743516	0.195708	0.0067225	0.148563	0.89822	3.71987	-2.71375	-1.35165	0.598359	0.230211	1.09382	0.84359	0.556997	0.171293	0.12019	-0.310953	2.35784	1.49162	0.226519	0.676086	0.417676	0.16644	0.307752	-0.0202458	-0.485103	3.38286	0.331094	-1.38182	0.365358	0.807189	0.674278	0.433811	-2.20983	-3.36561	0.241828	-2.2767	-0.0439737	-1.53086	0.69774
CATMA1a01610	At1g02660	lipase class 3 family protein	-0.0129255	1.51533	1.1982	1.51905	0.128332	0.703774	0.985146	-0.0891368	0.74347	0.235577	0.0160184	0.192561	-0.564311	1.46548	1.80495	0.161106	-1.18058	0.337328	0.573354	0.587919	0.481179	0.053862	0	-0.885225	-0.318797	-0.965012	-0.620642	-0.455969	0.17862	0.0510961	0.269774	0.665051	0.478806	0.594281	0.238695	-0.181369	0.359093	0.153273	0.0791324	0.290631	2.57679	-0.879591	0.715109	-2.27974	1.60463	0.347439	0.868716
CATMA5a50340	At5g54490	PBP1 (PINOID-BINDING PROTEIN 1); calcium ion binding	-0.897713	1.18861	1.204	1.59313	1.8144	0.209516	0.823929	0.00542394	0.742662	0.32207	0.0545148	0.276827	0.279229	2.01796	1.99673	1.29738	0.165938	1.15144	0.401162	0.0454561	0.394837	-0.560174	-1.06942	-0.220429	0	1.69021	0.983568	0.137292	0.417019	0.75533	0.49501	1.38734	0	1.21185	0	0	0.519839	0.319542	0.179103	0.295076	0.591462	0.425465	-0.429981	-2.31142	0.134963	-0.317902	0.527792
CATMA5a52545	At5g56760	AtSerat1;1 (SERINE ACETYLTRANSFERASE 52); serine O-acetyltransferase	0	0.117141	0	0	2.01465	1.44736	1.58131	0.780048	0.742563	0.294751	0.0398521	0.265304	0.103083	0	0	0.291855	0	0.0789876	0.0568376	0.236967	0.39544	0	-0.129129	-0.36401	0	1.56189	1.56793	0.439448	0.360019	0.276647	0.320904	-0.291321	0	0.14814	1.72285	0	0.315934	0.358884	0.428398	0.350069	0	-0.119779	0	-0.390558	0.339241	-0.0342192	0.117497
CATMA4a26120	At4g24380	hydrolase, acting on ester bonds	0	0.78071	0.679563	0.464002	0.880736	0.615781	0.953619	1.56442	0.742353	0.157524	0.00217615	0.0906094	0.973973	0.878675	1.66481	1.42505	0	0.988501	0.286127	0.0259414	0.394837	0.296657	0.542605	0.650195	0.70008	0.492283	0.258932	0.490125	0.0737886	0.00116583	0.162694	1.79834	1.51875	0.962422	2.10035	0.176306	1.31124	0.340057	0.0182104	0.246511	0.248257	0.378911	0.148848	-0.730954	0.0988905	0.0287905	0.195869
CATMA3a14870	At3g15460	brix domain-containing protein	0.552628	1.68122	1.57267	2.36374	-0.791675	-1.02303	0.742303	0.837015	0.741858	0.416503	0.118095	0.294598	0.268481	1.53609	2.38827	2.288	-1.58263	0.979641	0.744199	0.258412	0.395629	-0.555607	-1.73438	-1.51194	-1.13785	-0.54617	-1.33209	-1.13634	0.201874	0.0024518	0.165839	-2.4877	-1.00781	-1.4593	-0.549638	0	-1.10089	0.422859	0.059831	0.286434	2.83215	-1.7065	-1.54598	-3.20685	-0.0164322	-0.728725	1.02353
CATMA5a37770	At5g42050	expressed protein	-0.815143	0.782456	0.698042	2.37287	1.07792	0.0936143	1.62107	0.0916958	0.740316	0.348899	0.0715242	0.293038	-0.327407	1.97558	2.309	0.761216	-0.747132	0.794251	0.605189	0.259625	0.395629	0.305064	0.606868	0.219565	-0.476129	-0.137423	0.43555	0.158916	0.162616	0.37333	0.353637	0.113231	0.536354	1.05968	-0.652569	0.415146	0.294368	0.28181	0.355194	0.328239	1.40765	0.789541	0.627315	-1.76285	1.33658	0.479646	0.58061
CATMA2a44770	At2g46400	WRKY46 (WRKY DNA-binding protein 46); transcription factor	-0.80926	2.1369	1.21661	0.163044	1.58306	1.13695	0.503622	-0.0425057	0.736053	0.339326	0.0666996	0.287656	2.08641	3.0057	1.94041	2.06135	-1.0547	1.60783	0.692403	0.0809493	0.394837	0.936213	0.0117754	2.72345	1.07433	1.07178	1.70857	1.25435	0.368578	0.0191839	0.240886	1.86173	0.353489	0.802914	0.289236	0	0.661474	0.326465	0.112703	0.295076	2.83488	0.963157	2.90209	-2.03617	2.82945	1.49868	0.956762
CATMA5a32340	At5g37070	expressed protein	0.425782	0.977484	0.704925	0.125193	1.54151	1.25918	0.589425	0.255263	0.734845	0.174425	0.00397112	0.114494	0.633474	1.81622	1.78386	0.122706	0	0.871252	0.393812	0.0913861	0.394837	0	0	0.254091	1.10732	0.2607	0.401533	0.337274	0.167072	0.0995304	0.291395	0.992923	0.45744	1.2227	0.769117	0	0.688436	0.213537	0.0321593	0.252255	1.63189	0.751171	1.42861	-0.0784156	1.97352	1.14135	0.364398
CATMA_GFT_00476	At1g60740 // At1g65970 // At1g65960 // At1g65980	peroxiredoxin type 2, putative	1.76722	0.440518	0.579544	0.781226	0.513059	0.168007	0.671739	0.917623	0.729868	0.16831	0.00341089	0.11163	0.683766	0.0901749	-0.0331044	2.53222	1.4922	0.95305	0.478227	0.117064	0.394837	0.168508	0.472297	-0.103011	0.512219	0.798494	0.990899	0.473234	0.163321	0.0338861	0.254246	0.18857	0.366582	0.35302	0.514161	0.566433	0.397753	0.0666086	0.00395086	0.170738	0.08149	-0.296839	0.413492	-0.343679	-0.275006	-0.0841082	0.14562
CATMA4a26730	At4g25030	expressed protein	0.989587	1.13516	0.662558	0.580017	0.31483	0.267369	1.10842	0.774448	0.729048	0.118784	0.000473268	0.0669932	1.50396	2.6015	1.27608	0.502053	0.0539862	1.18752	0.439436	0.0539619	0.394837	-0.0888537	0.714652	-0.814705	0.355429	0.22194	-0.0444939	0.0573282	0.211362	0.797054	0.508714	0.265714	0.704342	0.0740942	0.97674	0.449529	0.494084	0.159326	0.0361829	0.258274	1.26864	-0.817378	0.442822	0.258956	0.650658	0.360739	0.340102
CATMA2a03190	At2g04220	hypothetical protein	1.33664	0.979677	0.433478	0.0148123	0.946616	1.45104	0.74108	-0.0892149	0.726766	0.201235	0.00860659	0.159925	1.08442	1.93783	1.40222	-0.171574	2.25873	1.30233	0.421214	0.0365092	0.394837	0.956686	0.295337	0.737541	0.45872	1.25978	0.39414	0.683701	0.15216	0.00643908	0.200128	1.36218	1.17298	0.830628	-0.0468326	0.560789	0.775949	0.247745	0.0351159	0.25824	1.37772	1.30063	0.731309	0.38852	1.38698	1.03703	0.202737
CATMA2a09100	At2g10940	protease inhibitor/seed storage/lipid transfer protein (LTP) family protein	0	0	0	0	2.34392	-0.92054	2.16215	2.22423	0.72622	0.457951	0.156804	0.294598	0	0	0	0	0	0	0	1	0.59551	0	0.361319	0	0	0	1.19398	0.259216	0.196042	0.24334	0.311868	2.02512	0	0	-1.10655	0	0.183714	0.50778	0.735806	0.453639	0	0	0	0	0	0	0
CATMA3a00130	At3g01085	protein kinase family protein	0	0	0.804241	0	2.37701	1.68962	2.4088	-1.47318	0.725812	0.48014	0.174375	0.294598	0	0	0	0	0	0	0	1	0.59551	0	0.340125	0.578543	0.649128	-1.06898	-0.938596	-0.073297	0.308934	0.821872	0.517549	0.907889	0	0.132739	0.102931	0	0.228712	0.171891	0.254118	0.301021	0	0	0	0	0	0	0
CATMA2a36595	At2g38290	ATAMT2 (AMMONIUM TRANSPORTER 2); ammonium transmembrane transporter	-0.760916	0	1.66891	0.993884	0.0788293	1.84033	0.725193	1.25711	0.725417	0.317396	0.056177	0.276827	-0.10228	2.59046	1.68727	0.564922	0.808455	1.10977	0.468117	0.0767623	0.394837	0	-0.847714	-0.165937	-0.0928926	-0.321014	0.316908	-0.185108	0.158395	0.295228	0.327294	1.05394	1.05201	0.355951	0	0.133616	0.519104	0.225247	0.0825211	0.290631	2.23338	0.973326	1.19627	-0.196442	1.43705	1.12872	0.393707
CATMA1a27610	At1g29690	CAD1 (CONSTITUTIVELY ACTIVATED CELL DEATH 1)	0.51457	1.26654	0.971507	1.21526	0.935479	0.012747	0.555249	0.327119	0.72481	0.156833	0.00242171	0.0952313	-0.270838	1.83007	1.21363	-0.0343324	0.600687	0.667844	0.389059	0.161198	0.394837	-0.351802	-0.693883	-0.00213734	0.0505923	-0.269707	-0.463279	-0.28837	0.114925	0.0538804	0.272966	1.0514	1.06723	0.11263	0.370473	-0.351149	0.450117	0.274284	0.176129	0.295076	2.8555	0.203607	0.538068	-0.250763	1.5588	0.98104	0.555218
CATMA5a10910	At5g12140	ATCYS1 (A. THALIANA CYSTATIN-1); cysteine protease inhibitor	0.269277	0.921758	0.837133	0.816398	0.511889	1.1089	0.86067	0.457099	0.72289	0.0991266	0.0001638	0.0346218	-0.0893333	0.502417	0.0124407	0.357595	-0.135371	0.12955	0.127052	0.365542	0.415724	0.270386	-0.518844	0.73274	0.0136997	0.498886	0.247289	0.20736	0.176206	0.292241	0.325482	0.240458	0.330208	0.296201	0.493673	0.123173	0.296743	0.0604964	0.00801439	0.221173	1.34822	0.082459	-1.11459	-0.540396	0.256553	0.00645043	0.41379
CATMA1a07895	At1g09070	(AT)SRC2/SRC2 (SOYBEAN GENE REGULATED BY COLD-2); protein binding	0.641383	2.5238	0.372945	0	1.09926	0	-0.328879	1.43369	0.717775	0.331943	0.0673744	0.289014	0.400084	-0.483637	1.26588	0.541672	0	0.3448	0.291153	0.301873	0.402672	0.0519242	1.06827	0.904668	0.584167	0.818213	0.414112	0.640225	0.151129	0.00819869	0.200128	1.97583	0.243038	1.62021	0.998339	0	0.967485	0.381092	0.0640681	0.288253	1.17481	0.837503	1.63106	-1.51519	1.92464	0.810564	0.610612
CATMA4a40160	At4g38710	glycine-rich protein	1.52076	1.39911	-0.433287	0	0.607446	0.429146	1.73456	0.478955	0.717086	0.271751	0.0334834	0.253645	-0.181626	1.49124	1.10022	0.849634	1.2723	0.906354	0.291592	0.035931	0.394837	0.666459	1.02391	0.280292	-0.0591539	0.0897528	-0.0246818	0.329429	0.17627	0.120586	0.304143	1.64354	0.294545	0.168577	0.173594	-0.0391461	0.448222	0.303608	0.213903	0.295076	-0.334785	0.984898	-0.0466119	-0.716709	1.20495	0.218348	0.374931
CATMA1a57396_new	At1g67980	CCoAMT (caffeoyl-CoA 3-O-methyltransferase); caffeoyl-CoA O-methyltransferase	-3.62101	1.79874	2.1866	1.43712	0.463324	1.55197	2.07987	-0.181594	0.714377	0.682605	0.330095	0.323201	2.80078	2.74652	2.29711	-3.22129	1.33865	1.19235	1.13412	0.352419	0.413831	1.00795	-0.772767	1.29677	2.97359	-0.605822	0.590839	0.748426	0.562502	0.240794	0.31119	1.14466	1.03094	2.42067	0.0765217	0.014228	0.937403	0.438471	0.099323	0.293394	2.24672	2.7901	1.76955	0.290442	2.32625	1.88461	0.430156
CATMA5a07900	At5g08560	transducin family protein / WD-40 repeat family protein	0	0	0.959998	-0.00338581	0.608901	1.93646	1.99003	0.214979	0.713373	0.298133	0.0479712	0.27417	3.88979	0	0	-2.5111	0	0.275737	1.02606	0.801426	0.544299	-0.0719878	0.168248	0.408783	0	0.332309	-2.24247	-0.234186	0.408682	0.591433	0.439524	2.12551	0.0479234	0	0	0.0118391	0.437055	0.422206	0.359066	0.329453	-1.92835	3.40094	0	0	0	0.294517	0.86172
CATMA_GFT_02205	At5g50530 // At5g50640 // At5g50540	CBS domain-containing protein / octicosapeptide/Phox/Bemp1 (PB1) domain-containing protein	1.66551	1.34838	0.584377	0.716736	0.527507	0.448039	0.355926	0.0506894	0.712146	0.188902	0.00698368	0.150113	1.57184	2.69706	1.30153	-0.142995	1.02511	1.29051	0.45733	0.0477391	0.394837	0.260195	0.199673	0.207157	0.67019	0.365965	0.128951	0.305355	0.0797387	0.0122546	0.216468	0.696126	-0.0348328	-0.137757	0.00195453	1.15507	0.336113	0.2524	0.253788	0.301021	1.54907	1.29876	0.38987	-0.200294	1.31633	0.870748	0.333185
CATMA3a24480	At3g24530	AAA-type ATPase family protein / ankyrin repeat family protein	1.76797	0	0	-0.232849	1.40338	0.470079	2.04499	0.20394	0.707188	0.316031	0.0602803	0.281925	0.487806	0.893197	3.21888	-0.772329	2.99125	1.36376	0.762948	0.148384	0.394837	0.288777	-0.787334	0.0923439	-0.90439	0	0	-0.218434	0.203589	0.332339	0.337823	0.897008	0.928124	0.354339	0.369703	0.179927	0.54582	0.153468	0.0236587	0.249399	0.61172	0.165147	0.235336	0.49724	0.741806	0.45025	0.109717
CATMA5c64024	At5g02290	NAK; kinase	2.05548	1.63441	1.47365	0.923415	0.811124	0.0451499	-1.69825	0.387506	0.704061	0.415099	0.133679	0.294598	0.416809	3.1147	1.54832	0.922934	-1.22426	0.955701	0.70909	0.249002	0.395629	1.04909	-0.166421	1.17202	0.218693	-1.44528	-0.323921	0.0840318	0.395859	0.840273	0.523519	-0.567152	1.13154	2.72777	-1.02034	0.38795	0.531955	0.66406	0.467977	0.362932	1.27098	-0.0627813	1.28657	0.0837558	2.08249	0.932202	0.404559
CATMA4a02680	At4g02380	SAG21 (SENESCENCE-ASSOCIATED GENE 21)	0	0.977976	0.110568	0	1.12574	0.948737	1.79336	0.650893	0.700909	0.225423	0.0170978	0.194953	0.545324	1.84081	1.52661	0.115021	0	0.805553	0.373172	0.0970343	0.394837	0	-0.484087	1.34817	0.937681	1.02467	0.807176	0.605601	0.284728	0.0867391	0.287835	1.37722	0	1.97512	0	0	0.670468	0.421319	0.186742	0.295076	2.55709	0.224191	1.67369	-0.720766	1.46622	1.04008	0.576655
CATMA2d06016	At2g40205	60S ribosomal protein L41 (RPL41C)	0.236249	2.7054	0.173749	0.215412	0.304347	0.384347	0.635084	0.946475	0.700133	0.30088	0.0528504	0.276363	1.44998	1.67244	2.11188	1.11957	1.84122	1.63902	0.168992	0.000632581	0.38537	0.622623	0.904819	0.957337	1.54569	0.8447	1.52346	1.06644	0.155212	0.000998636	0.162497	0.647309	0.688769	1.26261	0.61018	0.710049	0.783783	0.120934	0.00292143	0.155017	0.378988	1.26326	1.29442	1.51463	2.45638	1.38153	0.331638
CATMA1c71316	At1g21000	zinc-binding family protein	0.0395913	1.122	1.20235	1.47791	0.477953	0.720997	0.439729	0.106479	0.698377	0.186196	0.00716101	0.151221	-0.135415	0.241542	2.53905	-0.846939	-2.05083	-0.0505171	0.756105	0.949937	0.584435	0.144609	-0.140489	0.183596	0.392771	0.36548	-0.899726	0.00770693	0.197598	0.970397	0.558551	0.243385	0.0395562	1.23955	0.27581	-1.80747	-0.00183406	0.497005	0.997232	0.523619	-0.0310983	0.776911	-0.67161	0.670136	1.11207	0.371282	0.320324
CATMA4c42674	At4g37370	CYP81D8 (cytochrome P450, family 81, subfamily D, polypeptide 8); oxygen binding	0.185613	0.992618	0.543483	0.645042	1.10425	0.534467	0.371305	1.18844	0.695652	0.127826	0.000964023	0.0750942	1.29261	1.31909	1.13068	0.628633	0.152941	0.904789	0.225234	0.0159026	0.394837	0.676311	0.377293	0.720619	0.726784	-0.306377	0.50883	0.450577	0.161443	0.0384023	0.256293	-1.15679	0.169386	0.275195	1.24597	0.903681	0.287489	0.412214	0.523948	0.382438	1.19532	0.513596	0.298273	-0.578278	0.586324	0.403047	0.287009
CATMA2a01885	At2g02990	RNS1 (RIBONUCLEASE 1); endoribonuclease	0	0	0.698444	0	0.684002	0.690313	1.47891	1.99964	0.693913	0.25932	0.0317273	0.247129	3.0809	0.87867	0.281028	0	0	0.848119	0.580794	0.217999	0.394837	0	0.288047	1.5496	0.864462	0.682789	0.858496	0.707232	0.218607	0.0230727	0.2433	2.08197	0.345555	2.61825	1.73305	0.887312	1.53323	0.409028	0.0199738	0.246917	0	0	0	-0.531003	0.464118	-0.0133771	0.157555
CATMA4c42546	At4g29270	acid phosphatase class B family protein	0	-0.0495694	0.1371	0.179912	1.04319	0.768094	1.33261	2.09077	0.687763	0.270411	0.0384728	0.261238	-0.129894	0.261003	0.0858144	0.753324	0	0.19405	0.153555	0.274963	0.39763	0	0	0	0	0	0.0251763	0.00419606	0.00419606	0.363217	0.35102	1.23472	1.70473	0.256308	0	0.690921	0.777335	0.312446	0.0676358	0.290631	0	-0.661467	0	-0.152975	-1.22231	-0.40735	0.237203
CATMA1a65720	At1g76520	auxin efflux carrier family protein	0.132952	0.524435	0.169141	0	0.964577	1.48802	0.743301	1.44976	0.684023	0.206031	0.0127649	0.176441	0.722752	0.288489	-0.211225	1.27244	-0.943926	0.225706	0.381156	0.585593	0.480788	0.0350183	1.29404	-0.209769	1.77459	-0.580853	-0.852029	0.243499	0.431143	0.596623	0.440964	1.54963	1.68968	0.444048	1.36552	0.210239	1.05182	0.30255	0.0254322	0.249399	-1.86323	0.158137	0.227618	-0.142299	0.309663	-0.262022	0.40751
CATMA2a25930	At2g27500	glycosyl hydrolase family 17 protein	0.860074	1.39029	0.237409	0	1.88368	0.297594	-0.320188	1.11317	0.682755	0.266534	0.0374639	0.260535	0.324933	1.52701	1.1027	0.123498	0	0.615628	0.297787	0.107554	0.394837	0	0	0	0.258603	0	0.252884	0.0852479	0.0539205	0.174721	0.307752	2.03876	0.647477	0.593647	0	0	0.655977	0.372603	0.153123	0.295076	2.33983	0	1.8615	-1.59456	1.64701	0.850756	0.727197
CATMA5a17480	At5g19080	zinc finger (C3HC4-type RING finger) family protein	0	0.961805	0.290293	0.411238	0.974217	0.698264	1.7854	0.330923	0.681518	0.198052	0.0108209	0.169475	1.31028	2.14487	1.3889	0.617916	0	1.09239	0.364798	0.0401587	0.394837	0.230358	0.0530928	0.753889	0.247328	-0.157839	0.300589	0.237903	0.123974	0.113076	0.29737	1.64111	0.631499	0.347525	0.395835	-0.372635	0.528668	0.324878	0.179007	0.295076	0.801231	-0.226197	1.3854	0.279156	0.624978	0.572914	0.268314
CATMA2a36750	At2g38460	iron transporter-related	5.44825	0	0	0	0	0	0	0	0.681032	0.681032	0.350617	0.32988	-1.09727	0	0	0	0	-0.219454	0.219454	0.373901	0.41599	0	0	0	0	0	0	0	0	1	0.563986	0	0	-0.0636594	0	0	-0.0127319	0.0127319	0.373901	0.33244	0	0.00315125	0	-0.0922122	-0.340442	-0.0859006	0.066151
CATMA4c42067	At4g02840	small nuclear ribonucleoprotein D1, putative / snRNP core protein D1, putative / Sm protein D1, putative	0.915966	0.734655	0.243755	-0.161379	1.16471	0.985246	0.950238	0.608457	0.680206	0.15602	0.00331522	0.111374	0.765564	1.14164	0.767074	-0.181628	0.310232	0.560576	0.227578	0.0694504	0.394837	0.0477431	0	0.540669	0.767126	0	0.525661	0.313533	0.13779	0.0719477	0.285276	0.346166	0.148555	0.297878	0.74481	0.974877	0.502457	0.153857	0.0309132	0.25035	1.35585	0.479935	0.905015	0.419553	0.889347	0.809941	0.16951
CATMA3a46410_new	At3g53460	CP29 (chloroplast 29 kDa ribonucleoprotein); RNA binding / poly(U) binding	0.60735	1.71559	0.230205	0	0.65424	1.16808	0.439526	0.619577	0.679321	0.190994	0.00925935	0.165025	0.698308	1.94831	1.08693	-0.0704182	0.714177	0.875461	0.327704	0.0557191	0.394837	1.18783	1.17742	0.602179	1.9097	0.847607	0.406896	1.02194	0.217921	0.00538749	0.200128	-0.194326	0.273706	-0.016886	0.425272	0.458027	0.189159	0.127417	0.21183	0.295076	1.7457	0.710466	0.766693	0.44631	1.02571	0.938976	0.221691
CATMA5a04100	At5g04930	ALA1 (AMINOPHOSPHOLIPID ATPASE1); ATPase, coupled to transmembrane movement of ions, phosphorylative mechanism	-0.0473407	0.964391	0.863888	1.41464	0.621118	0.800256	1.01032	-0.206573	0.677588	0.193484	0.00996569	0.165727	1.44158	0.0525467	0.279614	-1.02654	-0.0927944	0.130882	0.395969	0.757583	0.532016	0.888213	0.873435	0.0281355	0.298864	0.868651	0.191874	0.524862	0.161288	0.0225905	0.241583	-0.11521	0.661688	0.644175	0.0794041	0.449943	0.344	0.155425	0.0912918	0.290631	1.0293	1.09788	-0.68134	-0.793579	1.21218	0.37289	0.454585
CATMA5d01840	At5g07650	formin homology 2 domain-containing protein / FH2 domain-containing protein	0.639492	2.00102	0.481686	0.851403	0.666069	0.691607	0.169874	-0.103213	0.674743	0.219138	0.0178387	0.19758	0.382033	0.802228	1.2308	-1.01186	1.6097	0.60258	0.452983	0.254212	0.395629	1.01647	1.27065	0.893553	1.49397	0.741164	0.407591	0.970567	0.157227	0.00162496	0.162694	0.327664	1.50631	0.731323	0.668802	1.24408	0.895636	0.211587	0.0133386	0.239405	1.36019	-0.783421	1.35977	0.179424	0.514235	0.526039	0.401614
CATMA4a18250	At4g17230	SCL13 (SCARECROW-LIKE 13); transcription factor	-0.10607	2.0461	0.44651	0	0.859453	1.60134	0.152949	0.393238	0.67419	0.275223	0.0441322	0.270701	0.84334	2.34185	2.27694	0.756575	-0.603331	1.12307	0.548173	0.109845	0.394837	0.449119	0.368846	0.427053	0.375265	0.370263	-0.0660363	0.320752	0.0785535	0.0095097	0.207995	0.505825	0.160335	0	0.292905	0	0.191813	0.0957597	0.115711	0.295076	1.7029	2.04453	0.849715	-0.740624	1.65551	1.10241	0.500736
CATMA1c71290	At1g19570	DHAR1 (DEHYDROASCORBATE REDUCTASE); glutathione dehydrogenase (ascorbate)	0.598501	-0.119004	0.0967347	0.703191	0.406774	1.10743	1.2471	1.34703	0.67347	0.189422	0.00927658	0.165025	0.210811	-0.423444	0.054999	2.40172	-0.3983	0.369157	0.523082	0.519285	0.462118	-0.102161	0.972572	-0.21906	1.02615	0.0704988	-0.0421817	0.284303	0.229426	0.270267	0.318795	0.985086	0.860571	1.27288	1.2629	-0.204376	0.835412	0.271875	0.037192	0.259119	-0.461457	-0.612022	-0.641772	-0.373999	-0.310785	-0.480007	0.0647355
CATMA4a34150	At4g32410	CESA1 (CELLULOSE SYNTHASE 1); transferase, transferring glycosyl groups	1.33904	0.787408	0.0831264	1.12919	1.51108	-0.227188	0.582633	0.174481	0.672471	0.222893	0.0194684	0.204894	-0.257118	-0.929662	-0.492972	-0.277665	1.00478	-0.190528	0.32238	0.586298	0.480788	-0.580709	0.085132	0.424933	0.245833	1.50518	-0.352734	0.221273	0.298981	0.492511	0.401595	0.476253	1.04366	0.509302	0.382906	-1.06437	0.269551	0.352963	0.487616	0.370177	-0.63391	-0.931938	1.20878	0.335018	-0.226896	-0.0497893	0.379659
CATMA1a19450	At1g20440	COR47 (cold regulated 47)	0.492979	0	-0.306388	0	0.931142	-0.219273	2.27368	2.19451	0.670831	0.369299	0.112142	0.294598	0.627794	0	0.452891	0.218106	-0.108304	0.238097	0.136946	0.157091	0.394837	-0.198287	0	0.145172	-0.374845	0	-0.370028	-0.132998	0.0878808	0.190596	0.307752	2.22785	0.90938	1.80915	1.51124	0.560832	1.40369	0.300829	0.00954615	0.235185	0.122191	0.0679232	0.599876	-0.356524	1.54676	0.396045	0.32517
CATMA3c57732	At3g53010	unknown protein	1.30627	1.62359	0.868003	0.482497	0.0737806	0.862278	0.271234	-0.126328	0.670165	0.214398	0.0167077	0.192624	0.478373	0	0	0.0453446	0	0.104743	0.0938192	0.32677	0.40836	0	0.0289369	-1.08224	-1.10064	0	0.583391	-0.261757	0.277652	0.389093	0.360723	0.615976	0.376587	-1.9377	2.02748	0	0.216469	0.638447	0.751621	0.458944	0	0.209807	2.08052	1.94635	2.51941	1.35122	0.518621
CATMA2a30020	At2g31790	UDP-glucoronosyl/UDP-glucosyl transferase family protein	2.69152	1.32212	-0.30562	-0.156895	0.174755	0.0554742	0.875605	0.678801	0.66697	0.348788	0.0974349	0.294598	-0.0146881	-0.336623	-1.38653	4.15624	1.9541	0.874498	0.982473	0.42371	0.431293	-1.25084	0.0457694	1.06648	0.863248	0.31172	0.583147	0.26992	0.339086	0.462121	0.389284	1.00702	0.108956	0.864248	0.420305	0.325201	0.545146	0.168727	0.0319472	0.251899	-0.414369	-0.0575705	-0.0495081	-1.20825	-0.00939291	-0.347818	0.227216
CATMA1a38000	At1g45145	ATTRX5 (thioredoxin H-type 5); thiol-disulfide exchange intermediate	0	-0.174892	0	0	2.25508	1.64743	0.867575	0.734247	0.66618	0.315421	0.0725697	0.293128	1.41853	0.887936	0.0970804	0.675617	-0.473527	0.521128	0.326566	0.18577	0.394837	0	-0.93249	-0.263915	0.190736	0.79599	0.760404	0.0917876	0.266885	0.744896	0.491568	0.457423	0.848483	0.333919	0.364953	0	0.400956	0.136019	0.0420619	0.265554	0.0211101	-0.624292	0	0.640711	1.66584	0.340674	0.387003
CATMA5a08700	At5g09960	expressed protein	0.406431	0.898225	0.810232	1.04064	0.31716	0.652389	0.736385	0.454476	0.664492	0.0900409	0.000152003	0.0335252	0.536223	0.247616	0.737438	-0.0685395	0.721736	0.434895	0.15372	0.0473866	0.394837	-0.651762	-0.351413	0.0967692	-0.75571	-0.726278	-0.20866	-0.432842	0.138522	0.0261127	0.24587	0.932295	0.241088	0.734826	0.422966	-0.135234	0.439188	0.187086	0.0787284	0.290631	0.915644	-0.247478	0.854133	-0.381659	1.79571	0.58727	0.40466
CATMA5a22200	At5g24590	turnip crinkle virus-interacting protein / TCV-interacting protein (TIP)	0	1.78304	0	0	0.800082	1.70201	-0.117522	1.14108	0.663587	0.283766	0.0519598	0.276363	0.077963	0.00495435	0	-0.702862	0	-0.123989	0.145474	0.442066	0.437273	-0.376929	0.984115	1.32638	-0.0198015	0.0672019	1.25232	0.538881	0.300039	0.132431	0.307752	0	0.506162	1.20893	0	0	0.343019	0.237635	0.222373	0.295076	0.201425	0	0	-0.312935	1.23443	0.224585	0.265531
CATMA2c47539	At2g31790	UDP-glucoronosyl/UDP-glucosyl transferase family protein	2.58451	0.964023	0.0789639	-0.254408	0.496926	0.539193	0.479483	0.411841	0.662567	0.301935	0.0642599	0.285971	-0.142102	-0.62268	-0.686125	2.82926	0.427433	0.361158	0.648612	0.607335	0.48738	-0.529128	0.649671	0.00210207	0.109827	0.463955	0.753688	0.241686	0.195529	0.271333	0.318795	0.231785	0.382082	0.568758	0.474623	0.0793526	0.34732	0.0870645	0.0162753	0.246211	0.0486483	-0.881352	0.039716	-0.102355	-0.620577	-0.303184	0.189303
CATMA5c64896	At5g52320	CYP96A4 (cytochrome P450, family 96, subfamily A, polypeptide 4); oxygen binding	0	0.738163	0	0	0.766941	1.43313	0.99794	1.36017	0.662043	0.212405	0.0169171	0.194004	0.00210043	1.3945	-0.44648	0.717359	0	0.333496	0.324229	0.361805	0.415486	0	0.246874	0	0	0	0	0.0411457	0.0411457	0.363217	0.35102	2.33486	0.376113	0.303927	0.996341	0	0.802248	0.415938	0.125994	0.295076	0	0	0	0.042067	-1.44274	-0.280135	0.290766
CATMA2a35990	At2g37700	catalytic	0	0	0.192329	0	1.79743	1.39201	0.690319	1.21769	0.661223	0.255896	0.0362629	0.259823	1.11553	0.282025	0.426633	0.084037	0	0.381646	0.198086	0.126299	0.394837	0	0.0674827	0	0.901016	0	0	0.161416	0.14833	0.326146	0.335778	1.65274	0.911774	0.795567	0	1.02478	0.876974	0.264631	0.029545	0.249399	0	0	0	-0.624409	0.107099	-0.103462	0.131878
CATMA1a50170	At1g61120	terpene synthase/cyclase family protein	0	0	0	0	1.23277	1.55523	0.299041	2.19253	0.659946	0.309113	0.0701535	0.291138	2.05386	0.347552	0.782487	0	0	0.63678	0.382359	0.171164	0.394837	1.59103	-0.519151	0.375164	0	0.287661	0.265069	0.333296	0.284497	0.294169	0.326329	2.32488	0.487671	0.803409	1.57747	1.79598	1.39788	0.334062	0.0138678	0.239405	0	0	0	-0.00901264	0	-0.00180253	0.00180253
CATMA5a30580	At5g35416	transposable element gene	0.440901	0	0	0	1.9277	0.761144	0.687347	1.45752	0.659327	0.253859	0.035569	0.259823	0	0.275849	0.415593	0.898567	0	0.318002	0.165923	0.127776	0.394837	0	0	0	0.71488	0	0.76563	0.246752	0.156197	0.175001	0.307752	1.06607	0	0	1.25638	0	0.464489	0.286028	0.179714	0.295076	0	0	0	0	0.068547	0.0137094	0.0137094
CATMA5a24785	At5g27380	GSH2/GSHB (GLUTATHIONE SYNTHETASE 2); glutathione synthase	1.12703	1.12031	1.1041	0.852387	0.19755	0.304811	0.402948	0.161436	0.658821	0.153465	0.00359756	0.113863	1.1685	1.87396	1.91378	0.653071	0.549119	1.23168	0.290038	0.0131935	0.394837	-0.227705	0.552055	0.813512	0.25316	0.146571	0.113905	0.27525	0.148592	0.123171	0.305257	0.96081	-0.205576	0.482336	0.742202	0.0450697	0.404968	0.21575	0.13374	0.295076	1.34508	0.428319	1.74953	-0.479171	1.04346	0.817444	0.389288
CATMA1a44593	At1g53580	ETHE1/GLX2-3/GLY3 (GLYOXALASE 2-3); hydroxyacylglutathione hydrolase	0	0	1.96613	0.282262	-0.0571665	0.38953	2.37392	0.306643	0.657664	0.33726	0.0921643	0.294598	0.348422	0.0175134	-0.990997	1.67221	0	0.209429	0.428996	0.650972	0.501196	0.27676	0.546476	0.0076417	1.69674	0.431377	-2.26627	0.115453	0.532175	0.836825	0.522876	0.0580057	0.138956	0	-0.580429	0	-0.0766933	0.128484	0.582711	0.402145	0	-0.198357	0.117899	0.264178	0.00555055	0.0378543	0.0761255
CATMA2a19210	At2g20670	expressed protein	2.65747	0.122039	2.51534	1.57764	-0.196588	-0.936566	0.385309	-0.865805	0.657354	0.504442	0.233755	0.300118	0	0	0.31313	3.88418	-0.427763	0.753908	0.79139	0.394719	0.421358	-0.2402	-1.0045	-2.72198	-1.31644	-1.2243	-1.25559	-1.29384	0.328647	0.0109944	0.215531	-0.116054	-0.778506	0.472048	0	0.388921	-0.00671821	0.222868	0.977396	0.518926	0.877184	0	-3.4589	-3.18566	0.460822	-1.06131	0.934406
OPA021053	At5g24770	VSP2 (VEGETATIVE STORAGE PROTEIN 2); acid phosphatase	0	0.0964832	0	0	1.37867	1.02266	0.731085	1.99918	0.653511	0.269606	0.0458259	0.273512	0	0	0	0.810764	0	0.162153	0.162153	0.373901	0.41599	0	1.197	0	1.18013	0.25755	2.13106	0.79429	0.348707	0.0717337	0.285276	0.0621401	0.195191	0.136165	0	0	0.0786993	0.0384279	0.109943	0.295076	0	0	0	-1.29523	0	-0.259047	0.259047
CATMA2a32840	At2g34720	CCAAT-binding transcription factor (CBF-B/NF-YA) family protein	1.0453	-0.452237	0	-0.0929651	0.456276	1.01528	1.97295	1.27275	0.652169	0.288303	0.058151	0.277515	1.32978	-0.0222187	0	1.32877	0	0.527267	0.327444	0.182631	0.394837	-0.0489717	0	-0.370248	1.61565	0.46071	0.276019	0.322193	0.283748	0.307651	0.331201	0	0.166338	-0.0730664	0.101139	0	0.0388822	0.0422357	0.409356	0.343444	0	-0.0637709	0	0.848916	-0.190551	0.118919	0.185786
CATMA2a39750	At2g41380	embryo-abundant protein-related	0.214206	0.491974	1.14698	1.5812	1.51603	-0.0017718	0.706423	-0.449697	0.650668	0.25761	0.0394754	0.264183	0.327107	2.49197	2.33378	-0.972464	-0.164268	0.803223	0.689574	0.308826	0.403809	-0.264965	1.30718	1.10182	0.691483	0.185942	-0.186773	0.472448	0.270881	0.141592	0.307752	0.371387	1.07127	0.446031	0.93874	0.172157	0.599917	0.172606	0.0254527	0.249399	0.244355	0.435663	0.417695	-1.0391	2.05751	0.423225	0.49201
CATMA2a14420	At2g15490	UGT73B4; UDP-glycosyltransferase/ transferase, transferring glycosyl groups	-0.700755	1.52999	1.58296	1.85431	0.674321	1.14319	0.283752	-1.16914	0.649828	0.392039	0.141373	0.294598	0.0774077	0.733533	2.439	0.214395	0.215721	0.736011	0.440268	0.169895	0.394837	0.854896	0.366618	0.0982768	0.388835	-0.102887	0.193258	0.299833	0.133497	0.0746515	0.285276	-0.41541	-0.0113847	0.771651	-0.0818225	-1.14147	-0.175688	0.310118	0.601316	0.40825	2.67836	0.28974	-0.0329258	-0.403323	1.10245	0.726859	0.547498
CATMA1c71258	At1g17180	ATGSTU25 (Arabidopsis thaliana Glutathione S-transferase (class tau) 25); glutathione transferase	1.17296	-0.382245	2.1728	0.711647	0.062198	0.128329	0.339729	0.979565	0.648122	0.282976	0.0557765	0.276827	1.81409	2.58869	0.843506	2.44495	1.14483	1.76721	0.344742	0.00685662	0.394837	0.801109	1.49741	0.680346	-0.340433	0.241324	0.210668	0.515071	0.25649	0.100884	0.291395	0.424159	1.06388	0.193603	-0.223768	0.714367	0.434448	0.219761	0.119222	0.295076	0.303092	-0.182979	1.30695	-1.84232	0.715949	0.0601381	0.534889
CATMA1a63480	At1g74100	sulfotransferase family protein	0	0	0.723472	0.964706	0.606842	0.72015	1.06633	1.08413	0.645705	0.153407	0.00399016	0.114494	0.912641	0.327917	0.978884	1.64138	0	0.772164	0.283865	0.0529772	0.394837	0	0	0.494378	0.344033	0	0.439492	0.212984	0.0972538	0.0800987	0.285276	0.656023	0.241271	1.44796	0.890693	0.187244	0.684639	0.231292	0.0415516	0.265554	0.882505	0.467488	0.138316	-0.878215	0.292625	0.180544	0.292438
CATMA1a48820	At1g59780	disease resistance protein (CC-NBS-LRR class), putative	0	0.0472927	0.811318	0	1.98637	-0.395275	1.11933	1.58768	0.644589	0.305077	0.0724805	0.293128	0.496193	-0.721071	0.250582	0.211884	0	0.0475176	0.207671	0.830238	0.552572	0	-0.158973	0.123426	2.2412	0	2.09435	0.716667	0.460728	0.180547	0.307752	0.771936	0.10808	-0.15141	1.08563	0	0.362847	0.239874	0.204913	0.295076	0.202996	0.336143	1.32637	1.34841	0.000604945	0.642904	0.288533
CATMA3a35680	At3g43300	ATMIN7 (ARABIDOPSIS THALIANA HOPM INTERACTOR 7); guanyl-nucleotide exchange factor/ protein binding	1.05388	-1.8047	1.4662	0.0388107	1.50974	-0.0533091	2.5024	0.430806	0.642977	0.461774	0.20643	0.2961	1.47107	-0.19594	0.00599047	-0.508328	0.0654253	0.167644	0.340928	0.648674	0.50064	-0.075207	0.317045	0.144046	0.126635	2.03342	0.0330575	0.429833	0.32508	0.243344	0.311868	1.13667	0.660368	-0.276988	1.97885	-0.225875	0.654605	0.425979	0.199175	0.295076	-0.341693	-0.860854	1.60669	-0.702639	0.587788	0.0578589	0.461613
CATMA3a20070	At3g20390	endoribonuclease L-PSP family protein	0.814992	0.919709	0.254687	1.10725	0.505455	0.134068	0.692908	0.713571	0.64283	0.116333	0.000882146	0.0745824	0.0563601	1.09432	0.123908	1.74011	1.09029	0.820997	0.321138	0.0628691	0.394837	-0.0308417	0.74391	0.328924	1.5845	1.29904	0.314779	0.706719	0.255804	0.0397056	0.256293	-1.10432	0.269786	1.03763	0.493211	1.174	0.374063	0.405641	0.408637	0.343227	1.63264	-0.710593	0.49194	-0.89263	-0.404077	0.0234551	0.467427
CATMA1b06874	At1g07890	APX1 (ASCORBATE PEROXIDASE 1); L-ascorbate peroxidase	0.288353	0.568148	1.10415	0.69079	0.477328	0.372119	1.19135	0.444499	0.642091	0.118564	0.000991822	0.0750942	0.571923	0.522001	-0.437815	1.15307	1.18563	0.598961	0.294344	0.111589	0.394837	0.453007	-0.372336	0.655538	0.699368	-0.873498	-0.580294	-0.00303577	0.280617	0.991787	0.562175	1.57498	0.935622	2.31413	1.24121	-0.0627242	1.20064	0.390382	0.0370915	0.259119	0.415998	-0.213354	0.886407	-1.05282	0.532957	0.113838	0.341465
CATMA5a50740	At5g54930	AT hook motif-containing protein	0.389366	0.973497	1.27176	0.928948	-0.23713	0.815074	0.952665	0.041213	0.641925	0.184823	0.0103612	0.168462	0.724478	0.677742	0.248235	-0.14835	-1.81342	-0.0622636	0.465669	0.900091	0.570521	0.168536	0.278191	1.11137	-0.189072	-0.218126	0.669521	0.303404	0.209778	0.207728	0.309217	0.0647577	0.265877	1.2585	0.995236	0.00533284	0.51794	0.255725	0.112805	0.295076	1.12743	0.523895	0.269219	0.178673	0.85359	0.590561	0.178153
CATMA1a21770	At1g22690	gibberellin-responsive protein, putative	2.14686	1.41939	0.813655	1.34186	-0.102439	-0.106347	-0.559329	0.178102	0.64147	0.331685	0.0943685	0.294598	2.17306	0.690107	1.02651	1.00942	1.18304	1.21643	0.252211	0.00850409	0.394837	0.132719	1.02644	0.431087	-0.17099	-0.315104	-0.19568	0.151413	0.207067	0.497455	0.404111	-0.952383	0.22897	-1.0809	-0.373902	-0.775008	-0.590645	0.237059	0.0673727	0.290631	1.47146	-1.4412	0.18081	-0.792915	1.82921	0.249473	0.630019
CATMA2c47310	At2g19760	PFN1/PRF1 (PROFILIN 1); actin binding	0	1.79673	0.341462	0	1.2846	0.028522	1.86632	-0.201726	0.639488	0.306131	0.0750882	0.294598	-0.213706	-0.128923	0.631073	0.272684	0	0.112226	0.153611	0.505523	0.457203	0	0	-0.123013	0	0.0807941	0.321988	0.0466281	0.0611803	0.480361	0.397208	1.05822	0	1.9019	1.24709	0	0.84144	0.370955	0.085888	0.290631	-0.0416456	0.0895253	0	0.139325	1.17638	0.272717	0.228162
CATMA4a15345	At4g14880	OASA1 (O-ACETYLSERINE (THIOL) LYASE (OAS-TL) ISOFORM A1)	0.625096	1.0611	0.416745	0.674335	0.289355	-0.322594	1.44353	0.918666	0.638279	0.189048	0.0118186	0.170941	0.548983	1.23076	0.482375	1.99099	1.22376	1.09537	0.274887	0.0163353	0.394837	-0.760963	0.407796	0.90226	0.85322	0.336655	0.921485	0.443409	0.262693	0.152226	0.307752	-0.164647	0.020482	0.848308	0.90677	0.886612	0.499505	0.235366	0.101086	0.293682	0.419359	-0.13145	0.483942	-1.35279	0.694132	0.0226379	0.369909
CATMA5a56420	At5g60680	expressed protein	0	1.2353	0	0	1.17938	0.988383	0.108901	1.57398	0.635743	0.23716	0.0315098	0.247005	0.37745	0	0	0	-1.0448	-0.133469	0.239269	0.606711	0.487055	-0.911677	0	1.24497	0.912366	-0.374494	-0.989437	-0.0197116	0.379931	0.960632	0.555682	0	-0.238001	0.258901	-1.54609	0	-0.305039	0.320065	0.394533	0.338658	0.715016	0.809958	-0.0953619	-1.78623	2.50964	0.430605	0.697788
CATMA2a22880	At2g24550	expressed protein	0.661815	1.15822	1.24776	0.773856	0.273069	0	0.953759	0	0.633559	0.174656	0.0084261	0.158311	1.3661	0.0814124	0.319032	2.87647	0.661081	1.06082	0.502945	0.102581	0.394837	2.01158	1.07798	1.86477	0.103758	-0.490514	-0.229867	0.722951	0.441743	0.162644	0.307752	0.29483	0.174705	0	0	-0.154019	0.0631031	0.0778646	0.463159	0.361091	0.991118	0	1.41894	0.440356	1.1718	0.804443	0.257594
CATMA1c72102	At1g71360	unknown protein	1.0656	0.275508	0.570189	0.211668	0.50738	1.03399	0.849132	0.552129	0.633199	0.113879	0.00085067	0.0740926	0	0.436756	0.278465	0.621678	0.547767	0.376933	0.110553	0.027039	0.394837	0.620912	0.463202	0.557884	0.945114	0.612805	0.207471	0.567898	0.0979946	0.00215535	0.165839	-0.277493	0.17654	0.746891	0.450431	1.68595	0.556464	0.328868	0.165891	0.295076	0.104194	0	0.60354	0.568293	0.692103	0.393626	0.14184
CATMA1a00130	At1g01140	CIPK9 (CBL-INTERACTING PROTEIN KINASE 9); kinase	0.988022	0.135267	0.0980961	0.270676	1.0292	0.0648737	1.10604	1.36327	0.631932	0.1903	0.0127524	0.176441	-0.150746	1.63212	0.0958839	0.467356	1.61764	0.732452	0.377393	0.12426	0.394837	0	0	-0.583578	-0.346652	0	-0.977756	-0.317998	0.164317	0.11074	0.297156	0	0.349909	0.460425	0.531801	0	0.268427	0.113352	0.0769819	0.290631	0.00411063	0.0656338	0.0830931	-0.344823	1.7677	0.315144	0.371371
CATMA1a26010	At1g27770	ACA1 (autoinhibited Ca2+ -ATPase 1); calcium-transporting ATPase/ calmodulin binding	0.875221	0.0311411	0	0.378608	0.948099	1.53843	0.556451	0.710107	0.629757	0.180135	0.0100466	0.165727	-0.898232	1.94033	2.18612	0.380279	0.280311	0.777761	0.572252	0.245688	0.39544	0	-0.248689	-0.0814266	-0.720594	-0.403849	-0.641071	-0.349272	0.119702	0.0330962	0.252392	0.943094	0	0.452342	0.780355	0	0.435158	0.194445	0.0888241	0.290631	1.54625	-0.398861	1.20627	-1.50902	1.37711	0.444348	0.599642
CATMA1a33060	At1g34760	GRF11 (General regulatory factor 11); amino acid binding / protein phosphorylated amino acid binding	-0.525896	0.95092	-0.0901456	0.633067	1.70115	-0.00251951	2.5824	-0.213216	0.629469	0.378626	0.140362	0.294598	1.80989	-2.60515	0.113292	-1.47533	0.688559	-0.293747	0.784047	0.726934	0.523786	0.502234	1.82762	1.68279	0.146636	0.244924	-1.13473	0.544912	0.447651	0.277814	0.321194	-0.820412	0.0318319	2.07809	1.63616	0	0.585133	0.545786	0.344054	0.325228	-0.297666	0.845539	2.09749	2.03416	-1.07921	0.720063	0.62901
CATMA5a17870	At5g19440	cinnamyl-alcohol dehydrogenase, putative (CAD)	0.527104	0.43928	0.496888	0.586048	0.970651	0.477839	0.851066	0.681213	0.628761	0.0677824	3.50297e-05	0.0147957	0.728068	0.409752	-0.530474	2.56048	-1.33962	0.365641	0.658087	0.608085	0.487838	1.38248	0.526584	-0.581045	0.429978	-0.298405	-0.358982	0.183434	0.301499	0.569494	0.43183	1.33497	0.320023	2.19598	0.535321	-0.19159	0.838941	0.418991	0.115813	0.295076	0.885121	0.620466	-1.36344	-0.572239	-0.0161107	-0.0892401	0.407141
CATMA3a20050	At3g20370	meprin and TRAF homology domain-containing protein / MATH domain-containing protein	0.214209	0.823639	0.534095	0	0.724668	1.05756	1.51022	0.16276	0.628394	0.17935	0.00994303	0.165727	0.71466	0.840425	0.591186	2.63446	0.570016	1.07015	0.394066	0.0532248	0.394837	0.744245	1.86507	-1.63388	0.270378	1.35632	1.17233	0.629079	0.503805	0.267068	0.318439	0.759509	0.528184	0.128038	0	-0.00407414	0.282331	0.153897	0.140485	0.295076	-0.0800624	-0.745716	0.743684	-0.503687	-1.09485	-0.336126	0.31647
CATMA5a58270	At5g62670	AHA11 (ARABIDOPSIS H(+)-ATPASE 11); ATPase	-0.626796	1.47279	0.518314	0	0.550345	1.03467	1.71492	0.362301	0.628318	0.271175	0.0536291	0.276827	1.37319	0.979721	0.623043	-0.127915	-0.181195	0.533369	0.304998	0.15524	0.394837	0.315868	0.0371607	-0.162991	0.350676	-0.295546	-0.570834	-0.0542778	0.146767	0.726661	0.485779	1.83706	1.04315	2.41729	1.28928	0.532626	1.42388	0.325191	0.0118879	0.239405	0.748383	1.27948	0.434847	0.345642	0.619596	0.68559	0.164232
CATMA2a27830	At2g29440	ATGSTU6 (GLUTATHIONE S-TRANSFERASE 24); glutathione transferase	0.848275	0.480929	-0.00325862	0.278208	1.10462	0.764616	0.955747	0.590314	0.627431	0.129949	0.00190321	0.0887723	0.631743	-0.0902842	0.290534	0.57063	0.147884	0.310101	0.133853	0.0814289	0.394837	-0.0321084	-0.403606	0.200002	0.309347	0.854363	0.776974	0.284162	0.195684	0.206179	0.309217	1.07037	0.70678	0.918424	0.765672	0.62063	0.816374	0.0799448	0.000518189	0.0913568	0.213721	-0.129076	0.434785	-0.382218	0.193831	0.0662089	0.143722
CATMA1a55247	At1g65980	TPX1 (THIOREDOXIN-DEPENDENT PEROXIDASE 1); antioxidant	0.923299	0.260523	0.256881	0.390959	0.657695	0.40682	1.00333	1.10352	0.625378	0.121956	0.00135678	0.0831318	0.822405	0.158057	0.143739	1.41956	0.62924	0.634601	0.23659	0.0550982	0.394837	0.631753	0.154419	-0.137583	0.85528	0.207656	0.423526	0.355842	0.145619	0.0583906	0.276066	0.0423186	0.25	0.419539	0.786441	0.176776	0.335015	0.128232	0.0592596	0.286344	0.339118	0.382769	0.0619244	0.0877398	-0.438321	0.086646	0.146225
CATMA4a32660	At4g30996	expressed protein	0.0820703	-0.788315	1.02061	-0.577392	0.624415	1.37718	1.64915	1.61171	0.624928	0.34024	0.108866	0.294598	0.970522	0.665271	0.0749776	0.298998	0	0.401954	0.18326	0.0933424	0.394837	-0.00764523	0.507313	-0.140767	-0.176723	-0.292432	-0.918315	-0.171428	0.188057	0.4038	0.3654	0.222443	1.75064	0.709854	-0.338313	0.464027	0.561729	0.344251	0.178069	0.295076	-0.241596	-0.137219	0.932923	-0.839755	-0.840194	-0.225168	0.324434
CATMA1a00530	At1g01550	BPS1 (BYPASS 1)	0.199264	1.5649	0.917834	0.788433	1.16468	0.210437	-0.147922	0.284575	0.622775	0.205004	0.0189037	0.202737	1.09396	1.36479	0.369919	1.0752	-0.208647	0.739044	0.288522	0.0625396	0.394837	1.19709	0.0517167	-0.360308	0.28695	-0.0935825	0.932027	0.335648	0.248283	0.234347	0.310731	0.663868	0.546438	1.70138	0.90819	-0.000135104	0.763949	0.277556	0.051247	0.274454	2.50815	-0.60108	-0.904817	0.554399	1.14459	0.540249	0.617613
CATMA2a44480	At2g46080	expressed protein	0.414149	0.880709	-0.148996	0.558511	0.62292	0.767615	1.00055	0.883397	0.622357	0.129658	0.00196634	0.0887723	0.197984	0.648799	0.872762	-0.18584	1.58362	0.623465	0.30172	0.107672	0.394837	0.550146	-0.901567	1.10499	0.0587285	0.636681	-0.368515	0.180077	0.299251	0.573576	0.433184	-0.0347023	2.04218	1.72071	0.513628	1.77221	1.20281	0.406411	0.0415716	0.265554	-0.222203	0.557449	1.21948	0.267041	0.184622	0.401278	0.239535
CATMA2a17060	At2g18400	ribosomal protein L6 family protein	0	-0.0127331	0.379169	0.640499	1.48308	0.483024	0.879318	1.1215	0.621733	0.185432	0.0122025	0.172999	0.742745	0.297579	0.175769	-0.361375	0.783543	0.327652	0.209627	0.193084	0.394837	-0.0137895	-0.187775	-0.14402	-0.0364307	1.29159	-0.267172	0.107067	0.240022	0.674201	0.468932	0.353581	0.0188005	-0.410995	-0.0293121	-0.477328	-0.109051	0.152238	0.513392	0.378668	0.135693	0.435166	0	-0.736885	-0.21623	-0.0764514	0.195999
CATMA3a39300	At3g46280	protein kinase-related	0	0	0.526826	0	1.93928	0.386306	0	2.10999	0.6203	0.315138	0.0897096	0.294598	0.319703	0	0.590639	0.167538	0	0.215576	0.111078	0.12427	0.394837	1.00182	0	0.235016	0.317049	0	0.652265	0.367691	0.160588	0.0706802	0.285276	0.384413	0.294249	0	0.0851617	0	0.152765	0.0790326	0.125392	0.295076	0.230695	0.895902	-0.559945	0.257622	0.858194	0.336494	0.265153
CATMA3c57630	At3g47960	proton-dependent oligopeptide transport (POT) family protein	0.599936	0.937772	0.482216	0.677218	0.974423	0.785475	0.0389965	0.464386	0.620053	0.106772	0.000658654	0.0735242	0.502539	0.894268	0.57742	-0.0599062	0.176646	0.418193	0.165233	0.0646006	0.394837	0	0.169563	0.517479	-0.261424	0	0.348205	0.128971	0.113479	0.30726	0.331201	0.905691	1.04141	0.185551	0.983755	0.443373	0.711956	0.168699	0.0134746	0.239405	0.408414	0.129494	0.114274	-0.376836	0.877759	0.230621	0.205325
CATMA3c57563	At3g45180	ubiquitin family protein	0.847725	1.66665	0.614882	0.847993	0.20588	0.738117	0.97852	-0.95024	0.618691	0.266558	0.0533128	0.276827	0.640105	0.516274	1.39932	0.172139	-0.0261546	0.540337	0.245446	0.0925029	0.394837	0.34191	0.565622	-0.334293	1.64948	-0.331908	-0.560848	0.221661	0.336615	0.539326	0.420509	1.64149	1.49193	1.9414	0.497506	-0.379336	1.0386	0.42938	0.0728554	0.290631	-0.34984	-1.38274	1.33257	0.640131	-0.0728625	0.0334511	0.459325
CATMA5a58920	At5g63370	protein kinase family protein	0.124145	1.31018	0.96556	1.29168	0.555446	0.522625	0.345775	-0.182116	0.616662	0.190157	0.0141957	0.186016	-0.360526	1.48339	1.74572	-0.134064	-0.419917	0.462919	0.474382	0.384401	0.419208	0	0	0.123334	-0.70325	-0.387483	-0.207279	-0.19578	0.125552	0.179658	0.307752	0.575157	0	0.0214513	0.0094905	0	0.12122	0.113553	0.345883	0.325823	2.32698	-0.7499	-0.00928467	-1.7681	1.09401	0.178742	0.71206
CATMA4a08860	At4g08910	expressed protein	0	0	-0.346845	0	1.48273	0.748845	1.5896	1.4524	0.615841	0.282898	0.065942	0.287627	0	0.414518	0.467971	-0.189336	0	0.138631	0.128565	0.341588	0.411742	0.26261	0	-0.828382	0.233675	0	1.05507	0.120496	0.247376	0.646792	0.459632	0.414864	1.53873	0.0555844	0.405656	0	0.482967	0.277594	0.156868	0.295076	0	0	0.440168	-0.184127	0.39056	0.12932	0.121772
CATMA1a56940	At1g67590	remorin family protein	0.202356	0.577108	0.764983	0.146794	0.492833	0.607323	1.44549	0.677586	0.61431	0.14155	0.00339659	0.11163	-0.133162	1.75392	0.225269	1.6101	0	0.691226	0.409157	0.166411	0.394837	0.879727	0.153221	0.751063	1.05854	0.0570994	0.281029	0.530113	0.171086	0.0268984	0.246373	-0.303847	-0.227582	0.944688	0.749745	0.423747	0.31735	0.252455	0.277129	0.306868	0.985199	0.278938	0	0.449663	0.827774	0.508315	0.179431
CATMA4c42115	At4g04860	DER2.2 (DERLIN-2.2)	0	0	0.405288	0.101283	1.64156	-0.864245	2.04838	1.57549	0.61347	0.36064	0.132725	0.294598	0.172684	2.22534	0	-0.105381	0	0.458528	0.443949	0.360032	0.415029	0.919633	0.233074	1.37492	-2.2198	0.455018	-0.745968	0.00281227	0.531709	0.995984	0.562896	1.54364	0	0.15581	0.0557424	1.29696	0.61043	0.333855	0.141486	0.295076	0	0.418503	-0.356969	0.367435	0.725005	0.230795	0.186666
CATMA4a29090	At4g27520	plastocyanin-like domain-containing protein	0	0.302402	0	0	0.107863	1.33954	1.7389	1.41777	0.613308	0.264646	0.0535939	0.276827	0.616915	0.957231	-0.669021	0	0	0.181025	0.281124	0.554683	0.472681	0	0	0	0	0	0.11656	0.0194267	0.0194267	0.363217	0.35102	1.83379	1.22602	1.32457	0.445443	1.28381	1.22273	0.222675	0.00535942	0.184231	0.0376961	-0.711885	0	0.62484	0.344336	0.0589975	0.223583
CATMA1b21650	At1g22530	PATL2; transporter	-1.24977	1.43484	-0.00698743	0.53181	1.83536	0.299692	1.54148	0.512055	0.61231	0.353577	0.126924	0.294598	-0.166432	2.62095	1.46109	-3.17477	0.722295	0.292628	0.979912	0.780096	0.537424	-1.72611	-2.32261	-0.460642	-0.376714	0.382578	-0.113132	-0.769438	0.421704	0.127653	0.307343	0.777296	-0.176425	-0.244369	0.683697	0.159818	0.240004	0.212133	0.321127	0.319752	0.185229	1.69802	1.90779	1.18169	0.236909	1.04193	0.359283
CATMA2a02660	At2g03750	sulfotransferase family protein	0.375508	1.1795	1.82999	0.423876	0.580268	0.641445	0	-0.135887	0.611837	0.224906	0.0297478	0.243772	1.24079	0.193267	0	1.93027	-0.213569	0.630152	0.410062	0.199171	0.394837	1.17506	0	0.29768	0.147226	1.14145	0.329621	0.515172	0.208981	0.0568667	0.276066	0	0	-0.198176	0	0	-0.0396351	0.0396351	0.373901	0.33244	0.0860862	1.14648	-1.21161	-0.673739	1.49274	0.167993	0.516281
CATMA5a16250	At5g17990	TRP1 (TRYPTOPHAN BIOSYNTHESIS 1); anthranilate phosphoribosyltransferase	0.24537	0.679265	0.137792	0.818968	0.640489	0.137083	1.15381	1.08013	0.611614	0.143036	0.00367363	0.113863	0.0581968	0.334656	0.333956	0.513698	0.420624	0.332226	0.0761076	0.012013	0.394837	-0.046021	0.619379	0.685343	0.410753	0.0178364	0.314723	0.333669	0.123223	0.0423855	0.260761	-0.0987598	0.755991	0.473088	0.897039	-0.910722	0.223327	0.330893	0.536727	0.386041	0.308566	-0.179319	0.662593	0.0382723	0.00572938	0.167168	0.146316
CATMA3a53522	At3g60520	zinc ion binding	-0.151298	0.831135	0	0	1.626	1.18037	0.596465	0.808524	0.6114	0.222399	0.0285406	0.239703	0.903472	0.825836	-0.147519	0.856033	-0.618502	0.363864	0.314116	0.311161	0.403936	0.743604	0.924927	0.162155	0.503842	1.01414	-0.450199	0.483078	0.22506	0.0846249	0.286066	1.87948	0.32405	0.623842	0.354332	0	0.63634	0.326154	0.12281	0.295076	0.123043	0.529258	0.390315	0.463488	0.903662	0.481953	0.126022
OPA003294	At1g19570	DHAR1 (DEHYDROASCORBATE REDUCTASE); glutathione dehydrogenase (ascorbate)	0	0	0	0	0.589146	0.9097	2.46835	0.910712	0.609739	0.302447	0.08362	0.294598	1.18813	0	0	0.445381	0	0.326703	0.231986	0.231819	0.395426	0	0	0	0	0	-0.378711	-0.0631186	0.0631186	0.363217	0.35102	1.15821	0	1.75337	1.1229	0	0.806895	0.34794	0.0812203	0.290631	0	0	0	0	-0.0713601	-0.014272	0.014272
CATMA5c65022	At5g58310	hydrolase, alpha/beta fold family protein	1.59272	0.610383	0	0	0.699414	0.253473	0.645099	1.0723	0.609174	0.191796	0.0155737	0.191674	0.464633	1.24049	0.516254	2.67281	0.249255	1.02869	0.443636	0.0812468	0.394837	0	0	0	0.968005	0	0.00699451	0.1625	0.161105	0.35943	0.349949	0.347599	0.632842	1.07713	0.932636	0.711001	0.740241	0.12591	0.00418265	0.170738	0	0	0	0.315466	-0.507348	-0.0383764	0.132204
OPA000555	At1g72180	leucine-rich repeat transmembrane protein kinase, putative	0	1.04804	0.701615	0	1.57865	0.496059	0.910312	0.135916	0.608823	0.198686	0.0182142	0.199938	3.02807	0	0.231536	0.288236	0	0.709569	0.5826	0.290177	0.400933	0.603211	-0.0442414	-0.29967	1.70847	-0.238922	0.905943	0.439131	0.32121	0.229846	0.310606	0.136528	0.269872	0.256826	0.343897	0	0.201424	0.0603474	0.0288963	0.249399	0	0.596872	0	-0.996375	1.28206	0.176512	0.376625
CATMA1a31370	At1g33055	unknown protein	0	0.151833	0.921457	0	1.09643	1.24864	1.43958	0	0.607242	0.221836	0.0290293	0.240494	0.206802	0	0	-0.677457	0	-0.0941311	0.15123	0.567381	0.475403	-0.125413	0	0	0	-0.929262	-1.01334	-0.344668	0.199443	0.144535	0.307752	0	-0.303701	0	0	0	-0.0607402	0.0607402	0.373901	0.33244	0	-0.384603	-0.940816	0.284506	-0.0420618	-0.216595	0.209905
CATMA1a51480	No match	unknown protein	0	1.23472	0.541476	0.021764	1.25471	0.949298	1.04331	-0.189189	0.607012	0.210028	0.0233115	0.219732	0.6323	0.997054	0.63166	0.264358	0.315303	0.568135	0.131971	0.0125958	0.394837	0.470205	0.439922	1.0229	0.883965	1.46291	0.500897	0.7968	0.165731	0.0048503	0.19302	0.547086	0.194238	0.423006	0.779599	0.760014	0.540789	0.109339	0.00778343	0.219594	1.39585	1.29579	0.944865	0.04198	1.50616	1.03693	0.265933
CATMA3a09975	At3g10920	MSD1 (MANGANESE SUPEROXIDE DISMUTASE 1); manganese superoxide dismutase	0.291558	0.67656	0.402721	0.949889	-0.0486638	0.951273	1.55175	0.0781385	0.606653	0.188239	0.0145972	0.187606	-1.47497	-0.833815	-0.394333	-0.751159	0.0108809	-0.688679	0.246905	0.04935	0.394837	0.147955	0.68219	1.19514	0.514934	0.359122	0.206163	0.517585	0.157576	0.0218419	0.240886	1.21865	0.117828	1.68721	0.202391	-0.0854394	0.628129	0.347938	0.145341	0.295076	1.1137	0.278668	0.217144	-0.410362	-0.227831	0.194263	0.264267
CATMA1a43190	At1g52120	jacalin lectin family protein	0	0.0349932	0	0	1.89884	1.00896	1.68155	0.212615	0.604621	0.285767	0.0721698	0.293128	0	0	0	0	0	0	0	1	0.59551	0	0	0	0	0	-0.475709	-0.0792849	0.0792849	0.363217	0.35102	0.368815	0.529038	0	0	0	0.179571	0.112845	0.186751	0.295076	0	0	-0.35512	0	0	-0.071024	0.071024
CATMA2a10430_new	At2g12405	unknown protein	0	0.83825	0	0	2.10692	0.301471	0.69332	0.88885	0.603601	0.253149	0.048569	0.27417	0.815804	0.687365	0.832758	0.547792	0	0.576744	0.153036	0.0196269	0.394837	0	0	0	0.430813	0	1.05428	0.247516	0.176023	0.218678	0.309763	0.490693	0	0.300503	0.612456	0	0.28073	0.124927	0.0879223	0.290631	0.450498	-0.350119	0	-0.147851	0.632291	0.116964	0.184226
CATMA5a47040	At5g51110	expressed protein	0	2.69575	0.484557	0.0191363	0.201524	0.620675	2.32097	-1.51388	0.603591	0.476074	0.245393	0.3024	-0.00496306	0	-4.37684	2.15967	0.237458	-0.396936	1.07447	0.730536	0.52466	-0.496807	1.04302	1.30339	1.5133	-0.667577	1.22791	0.653873	0.396306	0.159872	0.307752	0.656691	-0.309362	-0.928727	-1.37337	0.840428	-0.222869	0.432065	0.63318	0.419065	2.33777	-5.00056	-3.47348	-3.53069	0.345875	-1.86422	1.37377
CATMA2a22080	At2g23690	expressed protein	0.166571	1.67084	0.809742	0.0569626	-0.134275	1.32501	1.22722	-0.301029	0.60263	0.265365	0.0573971	0.276827	-0.496738	0.625801	1.57755	-1.14081	0.941863	0.301533	0.493001	0.573839	0.477335	-0.217336	0.45994	-1.0534	0.148876	0.425171	0.722207	0.0809094	0.261641	0.769611	0.49964	-0.0805372	0.317086	1.41453	0.071163	0.286975	0.401843	0.263434	0.201852	0.295076	0.782846	-0.128012	0.636656	0.166442	0.191359	0.329858	0.166561
CATMA5a54060	At5g58300	leucine-rich repeat transmembrane protein kinase, putative	1.60028	1.00289	-0.446268	-0.352809	0.0219195	0.692165	1.33664	0.955922	0.601342	0.273123	0.0635685	0.285143	0.695285	1.11668	0.61032	2.75348	-0.146098	1.00593	0.481994	0.105184	0.394837	0.458473	0.205101	0	1.64375	0.367371	1.34462	0.669885	0.271087	0.0564537	0.276066	0.304333	0.950764	1.17218	0.526736	0.171782	0.625158	0.190186	0.0302982	0.249628	-0.373877	0	0	-0.773093	-0.757676	-0.380929	0.171172
CATMA3c57654	At3g49300	proline-rich family protein	0.712832	1.1163	-0.148679	0.718158	0.500628	0.488328	0.698101	0.717976	0.600456	0.12675	0.00211443	0.0906094	-0.265696	1.62971	1.2309	1.34016	0.469853	0.880984	0.344802	0.062968	0.394837	0.486536	0.923804	0.0887127	0.0594677	-0.00774203	0.270769	0.303591	0.14398	0.0887833	0.288084	0.988816	0.0115222	0.3625	0.314845	0.976574	0.530851	0.194049	0.0521384	0.275734	1.41162	0.723564	1.15728	-0.113198	1.02826	0.841505	0.263153
CATMA_GFT_01665	At4g20235 // At2g30770 // At4g13310 // At4g20240 // At1g11610 // At5g24950 // At5g24960 // At2g30750	(cytochrome P450, family 71, subfamily A, polypeptide 27); oxygen binding	0	0	0.407798	0	1.75884	1.42209	1.18884	0.013782	0.598919	0.261386	0.055699	0.276827	-0.816306	0.107884	0.481822	0	0	-0.0453199	0.212118	0.841265	0.556075	0	0	0	0.162382	0.0598733	0.722863	0.15752	0.11599	0.232515	0.310731	2.01385	0.696932	0	0.462387	0	0.634634	0.370223	0.161645	0.295076	0	0	0.774143	0.0497094	0.135108	0.191792	0.147665
CATMA5a31650	At5g36160	aminotransferase-related	0	0	0	-0.687538	0.413211	0.71076	2.47661	1.8699	0.597868	0.376051	0.155891	0.294598	0	0	0	-0.0655404	0	-0.0131081	0.0131081	0.373901	0.41599	0	0.65892	0	0	0	-1.77674	-0.186303	0.335794	0.602925	0.443195	0	0.0864668	0	0	-0.0794819	0.00139697	0.0262527	0.960114	0.513928	0	0	0	0.214191	-2.11763	-0.380688	0.436212
CATMA1a03140	At1g04300	meprin and TRAF homology domain-containing protein / MATH domain-containing protein	0	0	0.282555	0	1.51815	0.802443	1.69123	0.486009	0.597549	0.24159	0.0426203	0.268429	-0.484106	0.155723	0.240847	0.292171	0	0.040927	0.140286	0.784991	0.538741	0	0	0	0	0	0	0	0	1	0.563986	-0.0198015	0.600263	0.798727	0.289612	0	0.33376	0.162106	0.108588	0.295076	0	0.0717375	-0.024591	0.221991	0.410897	0.136007	0.0810488
CATMA4a00935	At4g00860	ATOZI1 (ARABIDOPSIS THALIANA OZONE-INDUCED PROTEIN 1)	0	0.640005	0.0732392	0.636498	1.10492	-0.659483	0.245394	2.73978	0.597544	0.35822	0.139232	0.294598	1.14082	0.130863	0.524672	0.00668663	0.959909	0.55259	0.222325	0.0678099	0.394837	0.172125	0.371897	0.892145	1.19919	0.0493705	0.370082	0.509135	0.181292	0.0376203	0.254754	-1.18933	-0.0701316	1.55079	0.33175	0.0847785	0.141572	0.438259	0.762853	0.461975	0.437968	-0.0119566	0.255552	0.21267	0.940616	0.36697	0.160299
CATMA2c47284	At2g19000	similar to glycine-rich protein [Arabidopsis thaliana] (TAIR:AT4G21620.1); similar to hypothetical protein OsI_037979 [Oryza sativa (indica cultivar-group)] (GB:EAY84020.1); similar to expressed protein [Oryza sativa (japonica cultivar-group)] (GB:ABA9995	0	0	0.28852	0	0.802251	1.00019	2.04591	0.634463	0.596417	0.248919	0.0477443	0.27417	0	0	0	0.232726	0	0.0465452	0.0465452	0.373901	0.41599	0	0	0.109115	0	0	0.854639	0.160626	0.139942	0.302984	0.330332	0.376038	0	0	0.266325	0	0.128473	0.0805629	0.18601	0.295076	0	0	0.0333419	0	0.0947315	0.0256147	0.0184461
CATMA1a24180	At1g25490	RCN1 (ROOTS CURL IN NPA); protein phosphatase type 2A regulator	0	0.271741	1.30857	0	0.716599	0.232693	0.134782	2.10428	0.596083	0.265837	0.0598759	0.281239	-0.0104836	-1.88036	1.3641	-0.214302	-0.147463	-0.1777	0.515093	0.747481	0.529615	1.4981	1.82113	1.37745	-0.346217	2.03909	-1.62018	0.794897	0.59357	0.238163	0.310731	0.370551	-0.497494	0.0452541	0.29431	-0.313718	-0.0202194	0.168797	0.910428	0.500738	-0.140069	2.01378	0.195482	-0.950733	1.62863	0.549419	0.554986
CATMA3a15830	At3g16415	pseudogene, similar to myrosinase-binding protein related protein	0	0	1.22953	0	1.17388	1.65619	0.0451238	0.662902	0.595953	0.240271	0.0421895	0.267858	0	0	0	0	0	0	0	1	0.59551	0	0.570942	-0.126682	0	0.958637	1.1314	0.422383	0.221407	0.114721	0.29737	0.245098	0	1.62814	0.234011	0	0.421451	0.306397	0.240978	0.297205	0	0	0	0	0	0	0
CATMA3a55190	At3g62060	pectinacetylesterase family protein	0	0	0.662106	0	0.939352	1.29089	1.86433	0	0.594585	0.254764	0.052315	0.276363	0.64186	1.27023	0.571007	-0.224815	0	0.451656	0.262877	0.160903	0.394837	0	0.248931	0	-0.0611172	0.00537603	0.859059	0.175375	0.143663	0.276609	0.320904	-0.166347	0	-0.589966	0.266765	0	-0.0979098	0.141238	0.526316	0.382956	0.329809	1.06821	0	0.522764	0.811724	0.546501	0.185567
CATMA2a38050	At2g39810	HOS1 (High expression of osmotically responsive genes 1)	0	0.495421	1.97818	0	0	0.00440791	0.0363462	2.23912	0.594184	0.336717	0.12098	0.294598	0.216998	0	0	0.331185	0	0.109637	0.0695237	0.189935	0.394837	0.500829	0	0.314673	0	0	0	0.135917	0.0892577	0.188318	0.307752	0	0	1.13843	0	0	0.227686	0.227686	0.373901	0.33244	-0.300721	2.30853	-0.421831	0.285935	-2.48999	-0.123616	0.768215
CATMA4a31410	At4g29780	expressed protein	0	1.03082	1.15141	1.15278	0.68364	0.62719	0	0.099183	0.593128	0.177955	0.0125389	0.174745	0	0.711526	0.595251	0.0270597	-0.986409	0.0694857	0.300848	0.828674	0.552334	0	-0.11266	0.441122	-0.0696835	-0.139703	0.746774	0.144308	0.148815	0.376725	0.355856	1.45631	0	0	0.86538	0	0.464338	0.299305	0.195754	0.295076	0.791153	-0.15384	-0.729896	-1.77967	0.76089	-0.222273	0.483813
CATMA1a47750	At1g56660	unknown protein	0	0.92651	0.66935	0	1.65909	0	0.4065	1.07177	0.591653	0.214332	0.0280779	0.238582	0	0	0	0	0	0	0	1	0.59551	0	0	0	0	0	0	0	0	1	0.563986	1.31538	1.2351	1.83965	1.26974	0	1.13197	0.303762	0.0203585	0.249399	1.74566	0	0.381691	0	1.80376	0.786223	0.409625
CATMA5a48520	At5g52650	40S ribosomal protein S10 (RPS10C)	0	-0.179943	-0.182043	0.831886	2.8118	-0.0622096	3.21476	-1.70231	0.591493	0.584033	0.344888	0.328492	1.81212	0.485584	-0.398928	1.45894	1.74153	1.01985	0.426595	0.0751133	0.394837	-0.995481	2.59383	0.843311	-0.0938433	0.914725	1.8992	0.86029	0.530471	0.165784	0.307752	1.4812	2.61886	0	0.156527	0.0897241	0.869263	0.515114	0.166778	0.295076	0.00465779	-0.663821	0	0.857675	0.188358	0.0773738	0.243088
OLIGO5202	At1g78370	ATGSTU20 (Arabidopsis thaliana Glutathione S-transferase (class tau) 20); glutathione transferase	0.777391	0.888061	0.777326	0.482929	0.378651	0.537807	-0.1171	1.00676	0.591478	0.126178	0.00224064	0.091233	0.146695	-0.382763	-0.986044	2.53099	1.47538	0.556851	0.63924	0.432853	0.434042	-0.22981	0.996459	-0.725937	0.0922447	-1.05212	-0.657845	-0.262834	0.300359	0.421575	0.372334	0.00457962	-0.0713236	0.361012	0.341738	0.535267	0.234254	0.114969	0.111254	0.295076	0.0319965	0.805793	1.46628	-2.54198	-0.962096	-0.240001	0.703548
CATMA2a46120	At2g47690	NADH-ubiquinone oxidoreductase-related	0	1.41179	0.130911	-0.0610066	1.30566	1.30519	0.0352371	0.601832	0.591202	0.231052	0.037621	0.260535	2.14214	0.868179	-0.511551	0.628951	-0.133728	0.598799	0.459612	0.262571	0.395629	-0.101714	0.0202189	1.09679	-0.238522	0.274902	1.78906	0.473455	0.326697	0.206956	0.309217	0.234405	0.270076	0.651094	0.613427	0.835304	0.520861	0.11605	0.0109206	0.239405	0.664344	1.27748	0.731394	-0.413387	1.47408	0.746783	0.32891
CATMA2a46130	At2g47700	zinc finger (C3HC4-type RING finger) family protein	0.506461	1.25843	0.332875	0.453249	0.629902	1.35521	0.0436413	0.149723	0.591187	0.169983	0.0102952	0.168462	-0.0724091	-0.109513	0.291904	0.185587	0.521474	0.163409	0.117326	0.236111	0.395426	0.434078	0	-0.474297	1.13092	-0.183095	0.0652917	0.16215	0.228939	0.510424	0.409166	0.430417	0.728731	0.246199	0.722724	0.338315	0.493277	0.0992715	0.00765709	0.219594	1.0008	0.757124	0.42049	-0.258909	0.63166	0.510233	0.214008
CATMA3b49115_new	At3g56150	EIF3C (EUKARYOTIC TRANSLATION INITIATION FACTOR 3)	0.284746	0.860364	0.402926	-0.133878	0.525514	0.719473	1.06715	0.998226	0.590565	0.14271	0.00435895	0.120174	1.12049	-0.648076	0.427563	0.284407	0.77594	0.392065	0.297717	0.258248	0.395629	0	0.444208	-0.188662	1.06373	0.67937	0.00225191	0.333483	0.19653	0.150485	0.307752	0.644739	0.817049	1.16037	1.13831	0.682253	0.888544	0.110313	0.00128999	0.12316	0.562773	0.510228	1.80031	0.124697	0.564556	0.712513	0.284084
CATMA3a22740	At3g22800	leucine-rich repeat family protein / extensin family protein	1.24764	0.899455	0	0.425693	0.651543	0.491513	0.103733	0.900021	0.589949	0.149368	0.00553455	0.135295	-0.286784	0.932062	1.41852	-0.740162	0.0280504	0.270336	0.396635	0.532926	0.466138	0	0.679646	0.684457	1.10034	0.514932	0.850049	0.638237	0.151085	0.00829312	0.200128	0.993562	0.211162	0.742828	0.356539	0.258157	0.51245	0.152363	0.0282172	0.249399	1.20667	-0.138772	0.367314	-0.260334	0.405914	0.316157	0.259131
CATMA2b00590	At2g01540	C2 domain-containing protein	0	0.225227	1.03094	0.500138	0.262611	0.965576	0.802951	0.912251	0.587462	0.13894	0.00389699	0.114494	1.4746	1.71907	1.58923	0.752364	0	1.10705	0.323536	0.0267379	0.394837	0	0	-0.0208742	0.320895	0.389484	0.0530685	0.123762	0.074391	0.157063	0.307752	0.212163	-0.398944	1.37792	0.79438	1.23408	0.64392	0.330429	0.123135	0.295076	1.40742	0.118342	0.0427011	0.459498	0.500017	0.505596	0.242866
OPA203284	At5g47200	AtRABD2b/AtRab1A (Arabidopsis Rab GTPase homolog D2b); GTP binding	0	0	1.8869	0.86428	1.1299	0.0523469	0.254328	0.498307	0.585757	0.237354	0.0429674	0.268429	0.447321	0	0	0.16404	0	0.122272	0.0872504	0.233715	0.395426	0	0	0.555404	0.373004	0.0679415	2.39829	0.565773	0.377863	0.194578	0.307752	0.543377	2.72073	1.95899	-0.758752	-1.49268	0.594333	0.792871	0.495177	0.372915	0.530484	0.549094	0	0.910886	0.767745	0.551642	0.155003
CATMA3a41680	At3g48700	ATCXE13; hydrolase	0	1.16489	0.32112	0	2.02298	0.635704	0.521915	0.0167748	0.585424	0.249556	0.0513997	0.276363	0.665684	0.789904	-0.214361	1.07858	0	0.463961	0.244956	0.131134	0.394837	0	0	0	0.39806	1.25483	0.150083	0.300496	0.201147	0.195424	0.307752	0.155374	2.21018	0.261275	-0.188322	-0.13603	0.460495	0.445588	0.359778	0.329646	0.520541	-0.414042	0.383759	0.513163	0.538531	0.30839	0.182687
CATMA1c71516	At1g32700	zinc-binding family protein	-0.158452	0.402741	1.33869	0.43937	-0.218652	0.982976	1.35691	0.524846	0.583553	0.214596	0.0297952	0.243772	-0.0672138	0.33888	0.379645	0.487035	-0.448547	0.13796	0.174172	0.472635	0.447091	0.594867	0.400171	-0.137011	-0.745705	0.325639	0.296198	0.12236	0.199399	0.566291	0.430526	0.585074	0.289897	-0.662238	-0.445224	-0.210057	-0.0885095	0.231094	0.721202	0.448882	-0.430566	-0.445847	0.0827715	-0.252731	-0.219629	-0.2532	0.0955447
CATMA4a29380	At4g27740	yippee family protein	-0.282233	0.293	1.31813	1.53417	-0.355197	0.694867	1.34104	0.121057	0.583105	0.265875	0.0643784	0.285971	1.66366	2.11035	1.91379	0.612801	0.738386	1.4078	0.307832	0.0102354	0.394837	0.844948	0.961114	0.367294	1.35014	0.613162	0.237218	0.72898	0.167256	0.00730081	0.200128	0.125956	0.365481	0.799149	-0.166598	-0.0523548	0.214327	0.171595	0.27976	0.307867	0.310585	0.328042	0.710529	-0.834315	1.03519	0.310007	0.31592
CATMA5a57190	At5g61590	AP2 domain-containing transcription factor family protein	0	1.93682	1.25635	0	0.686959	-0.057144	1.02373	-0.18574	0.582622	0.27294	0.0701905	0.291138	0.816404	-1.32935	2.36451	-1.29463	1.53893	0.419174	0.748013	0.605118	0.486676	0.353094	-1.52525	0.420795	-2.72693	-1.86407	-1.13551	-1.07964	0.511032	0.0883218	0.287835	-0.142261	0	0	0.0811396	0	-0.0122243	0.0361072	0.75197	0.458944	0.444858	-0.0334347	0.941076	2.10043	1.87126	1.06484	0.407962
CATMA2a42010	At2g43590	chitinase, putative	-1.46286	2.04211	0.341832	0.530812	1.67941	1.67025	-0.328661	0.167011	0.579988	0.417555	0.207416	0.296129	3.40112	2.31782	2.20398	2.8163	-1.40779	1.86629	0.84545	0.0918868	0.394837	-0.100172	-0.528862	-1.6278	1.77001	1.71959	1.9958	0.538096	0.613062	0.420265	0.37219	1.06628	0.18309	0.237539	1.50696	0.67218	0.733209	0.251164	0.0432761	0.265554	2.3495	1.76676	1.02946	-0.150469	2.90894	1.58084	0.533418
CATMA4a15770	At4g15210	ATBETA-AMY (BETA-AMYLASE); beta-amylase	0.128272	1.68066	0	0	0.523763	0.925407	0.426476	0.949637	0.579277	0.205765	0.0259498	0.22906	0.731804	-0.836807	-0.225217	3.25197	0	0.58435	0.712548	0.458223	0.443148	0	0	0	0.171847	0.106786	0.783337	0.176995	0.124711	0.215052	0.309763	0	0	0.253183	0.121652	0	0.0749669	0.0503986	0.2111	0.295076	0	0	0	0.0762946	-1.09656	-0.204054	0.223616
CATMA2c47812	At2g47600	ATMHX (MAGNESIUM/PROTON EXCHANGER); cation:cation antiporter	1.20944	0.607179	0.757869	0.901108	0.342378	0.0635716	0.246703	0.486156	0.576801	0.131926	0.00326554	0.111062	0.354429	1.53828	0.401322	1.3594	0.121157	0.754918	0.288628	0.0590756	0.394837	-0.023676	1.2379	1.21142	1.25521	0.849679	0.805352	0.889315	0.20011	0.00673894	0.200128	1.07953	0.608227	0.851832	0.377486	0.737664	0.730948	0.117508	0.00340035	0.165751	-0.082537	-0.875826	0.469212	0.54586	-0.540706	-0.0967994	0.277265
CATMA3a50545	At3g57550	AGK2 (GUANYLATE KINASE-ENCODING GENE 1)	0.0937347	0.235193	1.56524	0.803092	0.860587	0.17386	0.220472	0.660969	0.576643	0.17704	0.0139193	0.185932	1.43313	1.39563	1.48358	0.231959	0.155628	0.939984	0.305189	0.0369315	0.394837	0.0843092	0	0.0510522	-0.121446	-0.512898	0	-0.0831638	0.0905594	0.400575	0.364687	0	0.347525	1.35005	0.760002	0	0.491515	0.256229	0.127526	0.295076	1.86471	-0.481519	0.307046	-0.129099	1.15823	0.543874	0.429096
CATMA1a00070	At1g01090	PDH-E1 ALPHA (PYRUVATE DEHYDROGENASE E1 ALPHA); pyruvate dehydrogenase (acetyl-transferring)	0.352656	-0.22033	-0.26289	0.22094	0.168388	0.660951	2.64841	1.04005	0.576022	0.332668	0.126968	0.294598	0.740438	-0.221561	-0.116729	0.153304	1.39622	0.390335	0.301836	0.265572	0.396099	1.09626	1.45661	-0.772191	1.01525	1.79722	1.89003	1.08053	0.397804	0.0419631	0.260367	0.164102	-0.114838	1.76617	0.976385	1.39526	0.837416	0.357297	0.0790533	0.290631	0.45629	0.177713	-0.747816	1.35141	-1.15293	0.0169332	0.444586
CATMA5a15580	At5g17310	UTP--glucose-1-phosphate uridylyltransferase, putative / UDP-glucose pyrophosphorylase, putative / UGPase, putative	0.141339	0.90347	0	0	0.666237	0.347411	1.93326	0.607625	0.574918	0.226119	0.0385204	0.261238	0.18025	0.142445	-0.167117	0.530316	-0.381365	0.060906	0.156339	0.716702	0.520614	-0.189911	1.3377	-0.0175529	0.330896	0	0.157278	0.269735	0.225352	0.284976	0.324294	0.335165	1.11161	2.03192	-0.63491	0	0.568756	0.461648	0.285416	0.310645	0.00443667	1.33092	1.14748	-0.227975	0.446195	0.540211	0.306594
CATMA2c47179	At2g14680	MEE13 (maternal effect embryo arrest 13)	0	0.878206	0.891388	1.5141	0.598369	0.29994	0.399432	0.0120513	0.574186	0.180698	0.0155425	0.191674	-0.261116	-0.0484982	-0.354718	-0.462762	0.498428	-0.125733	0.170278	0.501251	0.455532	0	0	-0.580908	0.449669	0.801567	-0.163189	0.0845233	0.19714	0.685951	0.472523	0.411061	0.963148	0.0670156	0	0.0794841	0.304142	0.179572	0.165573	0.295076	-0.304316	0.607933	0.513006	0.303132	0.0267054	0.229292	0.166597
CATMA1a45750	At1g54650	hypothetical protein	0.627015	1.03549	0.385347	0.373907	0.630181	0.831938	0.612374	0.0943696	0.573827	0.102871	0.000834854	0.0740926	1.17263	1.11412	0.859675	0.644821	1.11553	0.981355	0.100069	0.000606078	0.38537	0	0	0.286801	0.482011	0.0631597	0	0.138662	0.0823035	0.15285	0.307752	1.09868	0.685067	0.745309	0.242759	0.326346	0.619633	0.154534	0.0160008	0.246211	0.769856	0.635155	1.11743	0.502528	0.858089	0.776612	0.104397
CATMA5a46160	At5g50200	WR3 (WOUND-RESPONSIVE 3); nitrate transmembrane transporter	0.751205	0.174906	1.8459	2.04841	-0.81967	0.455062	-0.264125	0.381986	0.571709	0.345327	0.141783	0.294598	1.14398	-0.104989	0	1.12492	-1.80083	0.072618	0.5386	0.899261	0.570378	0.389058	0.136942	-0.269768	-0.28763	-0.766769	-0.599248	-0.232903	0.177689	0.24692	0.31303	-0.294344	0.41149	0.752569	0.524434	-0.934486	0.0919328	0.310512	0.781913	0.467593	2.15487	0.133231	0.171663	-0.340708	1.30775	0.685362	0.456529
CATMA2a05250	At2g06550	transposable element gene	0	1.56721	0	0.320087	1.82067	-0.633555	0.925128	0.573416	0.571619	0.294155	0.0930868	0.294598	0.0328915	0	0	0	0	0.00657829	0.00657829	0.373901	0.41599	0	0	0	0.809739	0	-0.949226	-0.0232478	0.227557	0.922598	0.547143	0.00739015	0.797758	-0.27133	-0.190969	0	0.0685697	0.190138	0.736614	0.453728	0	0.545804	0	-1.11721	-0.38469	-0.19122	0.274885
CATMA5a03500	At5g04290	KOW domain-containing transcription factor family protein	1.38569	0	0.110635	-0.162949	0.804647	1.38323	-0.530775	1.54666	0.567143	0.28724	0.0889057	0.294598	0.207061	0.584193	0	-0.00516861	0.929488	0.343115	0.181589	0.131825	0.394837	0	-1.22535	-1.09613	-0.0419251	-0.333008	0.538419	-0.359666	0.27865	0.25325	0.314065	0.161094	0.185032	-0.369216	0	0.0237048	0.00012294	0.0992649	0.999071	0.52382	0.0702794	0.0103528	0	0.467975	-0.713674	-0.0330134	0.190778
CATMA4c42461	At4g23040	UBX domain-containing protein	0.115797	-1.11888	0.552453	0.362559	0.755032	0.73379	1.23995	1.89011	0.566351	0.309217	0.109693	0.294598	0.589215	-0.655083	0.439849	-0.450326	0.471226	0.0789761	0.261097	0.777365	0.536572	0	0	1.46984	0.822063	-0.119903	1.0183	0.531718	0.270259	0.106272	0.295102	-1.30715	0.626179	0.724068	1.50943	0.349403	0.380385	0.46379	0.458181	0.360037	0.186583	0.107822	0.106221	0.276479	0.350842	0.205589	0.0479151
CATMA2a17370_new	At2g18730	diacylglycerol kinase, putative	0	-0.0982631	0.593172	0	1.15486	1.27676	0.130738	1.45574	0.564125	0.228179	0.0426897	0.268429	1.56305	-1.00666	0	-0.998668	0	-0.0884558	0.469824	0.859828	0.560993	0.208201	0.000855745	-0.125563	-0.875678	0.280069	0.534487	0.00372859	0.199161	0.985787	0.560956	0.591737	0	0.221812	0	0	0.16271	0.115538	0.23182	0.296122	0.209597	0.243897	0	0.243664	0.536646	0.246761	0.0855346
CATMA3a40980	At3g47950	AHA4 (Arabidopsis H(+)-ATPase 4); ATPase	-0.349772	0.515375	-0.49996	0.707943	0.988398	1.8549	0.728959	0.561741	0.563448	0.262673	0.0691162	0.289573	0.0232269	-0.467359	-0.216337	-0.382039	0	-0.208501	0.0985785	0.101905	0.394837	0.61558	0.427892	-0.348814	-0.215039	0.61143	0.830712	0.320293	0.198187	0.166992	0.307752	1.24964	1.36685	2.1491	2.01679	0.246683	1.40581	0.338767	0.0142628	0.241353	0.826041	-0.126219	0.449901	0.0835627	0.825858	0.411829	0.192574
CATMA1b60390	At1g71100	RSW10 (RADIAL SWELLING 10); ribose-5-phosphate isomerase	0	-0.0579867	0	0	1.92476	2.62664	0	0	0.561676	0.379931	0.182839	0.294598	-1.39289	0	-0.371035	0	0	-0.352785	0.269771	0.261062	0.395629	0	0	0	0	0.184564	0.734285	0.153142	0.120073	0.258209	0.314841	2.54173	1.4352	0.216262	0	0	0.838637	0.502512	0.170463	0.295076	0	0	-0.157785	0	-0.0578666	-0.0431304	0.0307763
CATMA3a28500	At3g28630	expressed protein	0.711738	0.798727	0.546099	0.365241	1.17223	-0.257119	0.331085	0.820082	0.56101	0.151226	0.00755736	0.15321	0.0889355	1.8472	0.668204	0.739119	0.204918	0.709676	0.31118	0.0847305	0.394837	0.61821	1.33188	1.17774	0.872154	0.67435	0.310824	0.83086	0.154187	0.00296944	0.165839	0.528872	-0.0100923	0.000690501	0.593007	0.325113	0.287518	0.127246	0.0867241	0.290631	0.505118	0.582587	0.587403	0.548103	0.420611	0.528764	0.0307941
CATMA2a28800	At2g30560	glycine-rich protein	0.19931	2.10275	1.35335	0.510702	-0.110874	0.276185	0.601248	-0.453713	0.55987	0.289764	0.0946217	0.294598	0.611169	2.00251	2.31151	-0.371632	0.39019	0.988749	0.506402	0.122606	0.394837	1.72635	1.00631	1.50901	1.79625	0.1384	0.271483	1.07463	0.297792	0.0154019	0.231897	0.151803	1.29253	0.386074	-0.112737	0.841932	0.511921	0.250398	0.110387	0.295076	1.29347	0.0951703	1.95862	0.181965	1.16938	0.939723	0.353802
CATMA1a40060	At1g48920	ATNUC-L1/PARL1 (PARALLEL 1); nucleic acid binding	0.281365	1.87715	0	0	1.14581	0	0.960688	0.21279	0.559726	0.24559	0.0567109	0.276827	0.713491	0.512345	1.72697	0.517624	0	0.694086	0.284003	0.0709067	0.394837	1.16441	1.55704	0.0878068	0.985367	1.50538	1.79322	1.1822	0.248667	0.00508566	0.200086	0.747985	0.385608	0.187148	0.7288	0	0.409908	0.147347	0.0497211	0.272456	0.420919	0.475178	0.320125	-1.09699	0.825258	0.188898	0.332526
CATMA3a41970	At3g48990	AMP-dependent synthetase and ligase family protein	-0.229352	0	0.768039	1.28808	0.671206	0.429087	1.52473	0	0.556474	0.222958	0.0412406	0.266302	0.546266	0.459998	1.36817	-0.868353	0.152688	0.331753	0.361174	0.410312	0.426649	0	0	0.0262854	0.67525	0	-0.109325	0.0987017	0.116926	0.437106	0.379366	0.434624	-0.0895283	0	0.0396063	0	0.0769403	0.091892	0.449539	0.356968	0.393899	0.491012	0	-0.574557	0.630107	0.188092	0.217544
CATMA5a43100	At5g47100	CBL9 (Calcineurin B-like protein 9); calcium ion binding	1.03056	0.219022	1.70406	1.5196	0.0967711	-1.01347	0.354391	0.530123	0.555132	0.307663	0.114156	0.294598	-0.225084	0.902864	-0.921232	-1.46495	-0.00787851	-0.343256	0.404445	0.443849	0.43761	-0.000682714	0.402708	-1.08673	-0.524015	0.520968	-0.129419	-0.136195	0.244582	0.601635	0.442683	-0.576006	0.288035	-0.359147	0.385266	0.514474	0.0505243	0.217265	0.827528	0.479073	-0.554963	-0.952534	0.323576	0.665863	0.719639	0.040316	0.33713
CATMA1a30780	At1g32400	TOM2A (TOBAMOVIRUS MULTIPLICATION 2A)	0	0.27212	-0.366704	0.815688	1.2681	1.27236	-0.059045	1.22416	0.553335	0.237301	0.052476	0.276363	0.59759	-0.889388	-1.5673	0.959691	0	-0.179882	0.467107	0.719766	0.521657	0.606973	0.369488	0.609759	-0.40929	1.7822	-0.334579	0.437425	0.325801	0.237126	0.310731	0.608332	0.022105	0.0104473	-1.73194	-0.15652	-0.249516	0.392651	0.559662	0.393085	-0.241531	-0.233004	0	-0.391987	0.144439	-0.144417	0.0956199
CATMA5a39880	At5g44130	FLA13 (FASCICLIN-LIKE ARABINOGALACTAN PROTEIN 13 PRECURSOR)	0	0	0.246579	0.831587	0.892425	0.439891	0.367201	1.64278	0.552558	0.195177	0.0253675	0.228346	-0.673335	0.957359	0.413161	-0.221309	2.11752	0.518679	0.486228	0.346194	0.412086	0	1.01692	0	1.20897	0.642933	0.590636	0.576577	0.205208	0.0375606	0.254754	-0.377398	0.00334898	0.655725	0.544281	0	0.165192	0.19134	0.436642	0.353168	0	0.0214837	0.326129	-0.261239	1.14229	0.245733	0.24269
CATMA5d05144	At5g03710	unknown protein	0.395337	0.372256	1.27403	1.39554	0.309526	0.385259	-0.322484	0.60448	0.551743	0.195659	0.025776	0.22886	0.642372	1.7643	-0.531731	-0.368022	0.573846	0.416154	0.412733	0.370357	0.415864	0.50577	0.916191	0.232943	0.594899	0.343109	-0.192258	0.400109	0.152484	0.0468744	0.265612	0.235352	0.321697	1.18156	0.990973	0.741936	0.694304	0.184008	0.0195497	0.246511	0.366084	1.70655	0.998592	1.30688	0.518033	0.979227	0.247525
CATMA1a65860	At1g76650	CML38; calcium ion binding	1.43399	0.22979	0.962006	0.223197	0.607824	0.182509	0.142961	0.627809	0.55126	0.162053	0.0114157	0.169591	0.13878	1.18404	0.404729	0.472917	-0.206545	0.398784	0.229802	0.157696	0.394837	0.334584	0.410819	1.22818	-0.0598526	0.824611	1.02298	0.626886	0.196746	0.0243666	0.244548	0.482659	0	-0.126629	0.39179	-0.12386	0.124792	0.130378	0.392693	0.338076	0.757888	0.619997	0.912782	-0.678011	0.878397	0.498211	0.298511
CATMA5a30260	At5g35160	endomembrane protein 70, putative	0	0	-0.334853	-0.0353054	1.13058	1.15145	1.04452	1.45347	0.551233	0.249648	0.0629794	0.284598	0.119846	1.4958	1.0255	-0.125488	0	0.50313	0.320426	0.191459	0.394837	0	0	0	-0.171096	0	0.292793	0.0202828	0.0612462	0.753946	0.4946	1.21864	0.599066	0.57266	0	1.1709	0.712254	0.22432	0.0336907	0.25736	0.910743	1.42344	0.872852	-0.328003	0	0.575806	0.321506
CATMA2a14640	At2g15730	expressed protein	0	0.84833	-0.473196	-0.121989	0.371161	1.81504	1.52155	0.448607	0.551188	0.282732	0.0922345	0.294598	-0.123487	-0.0654528	2.88211	-1.16986	0.281376	0.360937	0.675368	0.621366	0.493168	1.99179	0.0969904	-0.603754	0.837706	-0.100546	0.198942	0.403522	0.370389	0.325652	0.335778	1.90406	0.381287	-0.0522968	-0.0655835	0.345139	0.502521	0.362928	0.238393	0.296806	3.73686	0.579471	2.68282	0.608648	0.311535	1.58387	0.68636
CATMA2a14780	At2g15910	CSL zinc finger domain-containing protein	-0.241621	1.15036	0.13172	0	0.0284824	1.2396	1.99855	0.100143	0.550904	0.283874	0.0934437	0.294598	0.167349	-0.0996264	1.98669	0.464369	0.703095	0.644376	0.361854	0.149551	0.394837	0.911989	0	2.15821	-1.1698	0.285927	0.0935878	0.379986	0.450266	0.437219	0.379366	0.879826	0.167714	-0.280055	-0.295456	0.266733	0.147752	0.215631	0.530858	0.384137	0	0.907486	1.06769	1.05198	0.657343	0.736901	0.198387
CATMA5a21430	At5g23950	C2 domain-containing protein	-0.204579	0.760488	0.733719	0	1.14387	0.213901	1.34225	0.416008	0.550707	0.191852	0.0239756	0.221536	-0.116131	1.83266	0.707662	-0.777124	1.52095	0.633603	0.489022	0.264806	0.395629	0	0.76923	-0.0324434	-0.00320251	0.282548	0.223264	0.206566	0.124692	0.158499	0.307752	0.737117	1.21402	0.757742	0.406878	0.419913	0.707133	0.147146	0.00861259	0.225299	0.667798	0.0843999	0.535814	-1.38908	1.4628	0.272346	0.471098
CATMA4a08940	At4g08980	F-box family protein (FBW2)	0.947812	0.403989	0.414795	0.142074	0.619862	1.14449	0.613983	0.111227	0.549779	0.128116	0.00360512	0.113863	0.82402	0.0645804	0.36012	0.531722	-1.00369	0.15535	0.314827	0.647561	0.500151	0.658617	0.607804	0.429031	0.375285	-0.223249	-0.333843	0.252274	0.17393	0.206632	0.309217	0.148529	0.131184	-0.676585	0.0077504	-0.865883	-0.251001	0.215852	0.30954	0.318158	0.590388	0.233363	-0.397356	0.132818	0.777907	0.267424	0.203238
CATMA4a22350	At4g20840	FAD-binding domain-containing protein	0.0339226	0.543983	0.496534	0.308889	0.857536	0.838901	0.746871	0.553976	0.547577	0.0985733	0.000855382	0.0740926	1.04291	0.728393	0.910375	0.920116	0.320065	0.784372	0.126464	0.00343698	0.394837	0	0	0	0.259761	0	-0.222539	0.00620363	0.0623881	0.924656	0.547818	0.589648	0.153563	0.48432	0.889707	0	0.423448	0.158252	0.0554709	0.280488	1.18928	0.269681	0.741222	-1.126	1.00644	0.416124	0.415423
CATMA1c71419	At1g27350	unknown protein	0	0	0.459784	-0.0625998	1.11612	0.178976	1.84192	0.839931	0.546766	0.239031	0.0560192	0.276827	0.650529	-0.0842367	0.677175	-0.611903	0	0.126313	0.243259	0.630992	0.496091	0.411838	1.08798	0.61539	-0.021942	0.156776	0.133695	0.39729	0.166125	0.0622706	0.278185	0.673731	1.63686	0.694283	-0.186522	0.750189	0.713709	0.288612	0.0687322	0.290631	0.130984	-0.0480359	0	0.26418	0.646086	0.198643	0.124376
CATMA5a17500	At5g19090	heavy-metal-associated domain-containing protein	0.336683	0.879306	0.299689	0.40933	1.43841	0.275023	0.654611	0.0807725	0.546728	0.154244	0.00941203	0.165205	1.21555	0.363167	0.388585	0.0741061	0.10521	0.429324	0.206811	0.106514	0.394837	0	0.158139	-0.10811	-0.32894	0.480109	0.284488	0.0809476	0.117901	0.52289	0.413984	0.271848	0.301754	0.573849	-0.273681	0.408058	0.256365	0.142663	0.14675	0.295076	1.01222	0.621094	0.745257	-0.339831	0.141538	0.436055	0.239849
CATMA2a44970	At2g46550	expressed protein	0.0542623	0.653819	0.235711	0.2984	0.565689	0.916277	0.966415	0.680177	0.546344	0.115206	0.00210222	0.0906094	0.644276	0.391923	0.0673764	1.64855	0	0.550425	0.298003	0.138463	0.394837	0	0	0.23236	0.345219	0.560509	0.237058	0.229191	0.0872473	0.0467068	0.265612	0.722419	0.391966	1.02468	0.257557	0	0.479324	0.179314	0.0556264	0.28071	0.538864	0.71109	0.125006	-0.467841	0.0101283	0.18345	0.207649
CATMA5a04410	At5g05210	nucleolar matrix protein-related	0.586962	0.673499	0.0532507	0	0.636146	0.534855	1.2672	0.618106	0.546252	0.13967	0.00581579	0.140487	-0.777432	-0.143896	0	-1.33379	0	-0.451024	0.263344	0.161931	0.394837	0.712205	0.19759	0.500928	-0.376887	1.43828	-0.349659	0.353743	0.281623	0.264581	0.317625	1.35502	0.193058	1.27375	-0.581077	0	0.448152	0.376116	0.299312	0.314038	0	1.17654	0.356144	0.140557	0.509998	0.436648	0.204651
CATMA3a47110	At3g54150	embryo-abundant protein-related	-0.654751	1.04076	0.641306	0	0.625488	0.776856	1.46272	0.472924	0.545663	0.22753	0.0475917	0.27417	1.26244	1.4804	0.43651	0.8397	1.0563	1.01507	0.179571	0.00482531	0.394837	0	0.367399	0.878095	1.19664	0.506899	-0.417483	0.421925	0.238124	0.136618	0.307752	0.439095	0.699886	0.0770698	0	0	0.24321	0.140148	0.157687	0.295076	0.710584	1.30458	1.19463	-0.720286	1.74763	0.847428	0.425227
CATMA5a59640	At5g64180	expressed protein	0	-0.00192039	0.0664268	0	1.92103	0.213425	2.27982	-0.120722	0.544758	0.342741	0.155991	0.294598	0.39516	0	-0.198233	0.126656	0	0.0647166	0.0976084	0.543573	0.468958	0	0	1.36179	1.20725	0	-0.665602	0.31724	0.324094	0.372608	0.353637	-2.06658	0	2.07424	1.52269	0	0.306071	0.721922	0.693396	0.439544	0	0.012055	0.678604	-0.456999	0.178114	0.0823547	0.182662
CATMA3a08670	At3g09790	UBQ8 (ubiquitin 8)	0.792905	0.311601	1.03929	1.03771	-0.207703	0.768529	0.09079	0.515295	0.543552	0.159616	0.0113589	0.169475	0.702088	0.251933	-0.25038	-0.325459	-0.223509	0.0309345	0.196237	0.882379	0.566905	-0.26868	-1.19403	0.227677	1.38669	-0.022123	0.0637764	0.032218	0.340147	0.928217	0.548817	0.0139565	0.0503678	1.19859	0.469922	0.914507	0.529468	0.233967	0.0863929	0.290631	1.02694	0.309921	0.0101809	0.983487	0.301757	0.526458	0.202889
CATMA3a07150	At3g07890	RabGAP/TBC domain-containing protein	0.864714	1.1861	0.74555	0.446385	0.0905908	0.24092	0.894194	-0.150476	0.539747	0.161882	0.0125187	0.174745	-0.0234008	1.60958	0.761147	-0.257704	-0.266716	0.364582	0.363566	0.372703	0.415992	-0.107922	-0.188882	0.102695	0.0189134	-0.679536	-0.37517	-0.204984	0.11671	0.139378	0.307752	0.418633	0.458033	0.875434	1.07825	-0.233684	0.519334	0.225847	0.0829849	0.290631	0.497604	0.262769	0.675674	-1.01995	0.620002	0.207221	0.314896
CATMA1c71324	At1g21410	SKP2A; protein binding	0	0.208867	0.180318	0.552043	0.0370682	0.95017	1.76244	0.621425	0.539041	0.20929	0.0367085	0.259823	1.50384	0.646974	0	1.15768	0	0.661698	0.302581	0.0940224	0.394837	0	0	-0.0180687	0.0834538	0	0.781514	0.14115	0.128908	0.32345	0.335655	0.202395	0	-0.0303638	0.163801	0	0.0671665	0.0480416	0.234629	0.296122	0.176595	0.210843	0	0.727506	0.318666	0.286722	0.121533
CATMA1a44240	At1g53210	sodium/calcium exchanger family protein / calcium-binding EF hand family protein	0.104471	1.21541	0.230331	0.566281	0.424798	0.369472	0.758313	0.633673	0.537843	0.122562	0.0032018	0.111062	-0.0510299	0.0670783	0.236114	0.538166	-0.509811	0.0561034	0.17272	0.761594	0.532858	0.258136	0.218853	-0.120196	-0.5291	-0.147226	-0.318748	-0.10638	0.124405	0.431548	0.377033	1.54414	1.78001	1.85955	1.49687	0.161694	1.36845	0.309369	0.0114808	0.239405	1.10581	0.112313	1.19182	-1.07578	1.40079	0.546989	0.462568
CATMA5a34460	At5g38870	transposable element gene	0	0.689804	1.01956	0	-0.102589	1.09927	0.285053	1.30953	0.537578	0.199035	0.0305984	0.244386	0.0399432	0.451393	0.654033	-0.658583	0	0.0973573	0.225771	0.68853	0.512875	-0.516087	1.63487	1.33924	0.906294	0.423533	-0.362372	0.570913	0.360976	0.174589	0.307752	2.76784	0.875997	0.637566	-0.69878	0	0.716524	0.581207	0.285145	0.310566	0.0620713	-0.670991	-1.35546	0.679954	1.86168	0.115449	0.554657
CATMA4a40330	At4g38900	bZIP protein	0	0.608843	0	0	1.8066	0.659705	0.0490315	1.16954	0.536715	0.236622	0.0576268	0.276827	0.216262	0.73303	1.48207	-0.968358	-0.28208	0.236184	0.419464	0.603456	0.486057	0.498108	0.0182828	0.785838	0	-0.11001	0.499161	0.281897	0.147248	0.113737	0.29737	0.28649	-0.327669	-0.148628	0.475521	0	0.0571426	0.145143	0.713887	0.446752	0	0.152903	0	0.128821	0.182563	0.0928574	0.0388528
CATMA5c65117	At5g64140	RPS28 (RIBOSOMAL PROTEIN S28); structural constituent of ribosome	0	-0.128889	0.0653086	0.481189	0.195634	0.588427	1.74972	1.33879	0.536273	0.238676	0.0594726	0.280123	0.500399	-0.175332	1.00112	1.43955	1.09588	0.772324	0.280555	0.0512247	0.394837	0	2.30095	-0.256024	0.397642	-0.235877	2.69017	0.816144	0.542038	0.19249	0.307752	-0.477144	0.0134963	1.94355	-0.566066	0.187498	0.220267	0.453776	0.652773	0.42692	0.353489	-0.430747	1.34635	-0.793227	0.989914	0.293156	0.406362
CATMA3a27910	No match	unknown protein	0.111261	0.601016	0	0	1.51587	0.844661	0.613871	0.599994	0.535834	0.180515	0.020856	0.208411	0	0.425689	0.195697	0.363565	0	0.19699	0.0887869	0.0907449	0.394837	-0.297117	1.34483	-0.154177	0.460991	1.15176	0.0129669	0.419875	0.282965	0.197968	0.307752	0.097306	0.421802	-0.438117	0.0828579	0	0.0327699	0.137991	0.823953	0.478047	0.554761	0	0.865629	-0.505289	1.70692	0.524404	0.377556
CATMA3a51020	At3g58020	heat shock protein binding	0.155314	0.497571	0.490919	0.323597	-0.0379427	-0.0820145	1.95342	0.975083	0.534494	0.235537	0.057541	0.276827	2.50727	-0.785624	0.386082	-0.726444	1.81882	0.64002	0.664844	0.390232	0.42087	0.421487	0	-0.286848	1.9737	2.01964	1.27246	0.900072	0.407951	0.0784666	0.285276	-0.305947	0.147424	-0.17418	0.60452	2.08977	0.472318	0.433754	0.337406	0.324218	1.8087	1.30344	0.992193	-0.778125	0.960702	0.857382	0.436332
CATMA4a38820	At4g37240	expressed protein	0	0	0	0	0.656426	0.743402	1.99694	0.861939	0.532338	0.248106	0.0690601	0.289573	0	0	0.298478	0.703473	0.72765	0.34592	0.160489	0.0973883	0.394837	0	0	0.106447	0.34235	0.316879	0.141727	0.151234	0.0610474	0.056025	0.276066	0.0621269	0.404525	-0.790695	0.154524	0	-0.0339038	0.201349	0.874453	0.491094	0.677194	0	0	0.138856	0.291858	0.221582	0.126008
CATMA3a28330	At3g28450	leucine-rich repeat transmembrane protein kinase, putative	0.395835	0.814146	0.873855	0	0.683963	0.887999	0.35624	0.24184	0.531735	0.116722	0.00261871	0.100298	0.167267	1.40368	1.82052	-1.02722	0.791012	0.631052	0.500117	0.275582	0.39763	0.316384	0.338011	0.512921	0.51793	-0.481096	-0.23494	0.161535	0.170859	0.38785	0.360294	0.752216	0.298416	0.494452	0	-0.103535	0.28831	0.157237	0.140639	0.295076	1.18877	0.0371596	1.32127	-0.35101	0.344459	0.50813	0.324899
CATMA5a23655	At5g26000	TGG1 (THIOGLUCOSIDE GLUCOHYDROLASE 1); hydrolase, hydrolyzing O-glycosyl compounds	0.405757	0.12477	0	0	1.58086	0.482967	-0.114992	1.76692	0.530784	0.260286	0.080804	0.294598	-0.172972	-0.218448	-1.35472	2.09646	0.17867	0.105796	0.560535	0.859485	0.560993	0.258563	0.94473	-0.46851	-0.461772	0.431196	1.28358	0.331298	0.292521	0.30877	0.331201	0.022344	-0.114259	1.55817	0.431716	0.178007	0.415196	0.299798	0.238312	0.296806	-0.287035	-2.01859	-1.33052	-0.783678	-1.30925	-1.14581	0.290793
CATMA5a40560	At5g44730	haloacid dehalogenase-like hydrolase family protein	0	0	0.150776	1.22207	0.90329	0.640377	0.271115	1.05538	0.530376	0.173161	0.0182486	0.199938	-0.316677	0.507468	0.514198	0.942112	0	0.32942	0.219909	0.208495	0.394837	0	0	0	0	-0.106286	0.230278	0.0206653	0.0453733	0.667881	0.466573	0.497863	0.777053	0.545837	1.01647	0	0.567444	0.169242	0.0284933	0.249399	0.256801	-0.169539	-0.226524	-1.01313	0	-0.230479	0.212936
CATMA5a10760	At5g11970	expressed protein	0.543877	0.479351	0.583224	0.353316	0.598997	0.651946	0.582057	0.447023	0.529974	0.0343394	1.15716e-06	0.00196148	0.943881	1.06211	1.02256	-0.466008	0.079788	0.528465	0.307552	0.16087	0.394837	-0.37687	-0.054937	0.52148	0.609608	-0.0278914	0	0.111898	0.154301	0.500838	0.406028	0.864895	0.591504	1.02149	0.462585	-0.109169	0.566261	0.195449	0.0442407	0.265554	0.474559	1.12247	0.821085	0.613622	1.41133	0.888614	0.170227
CATMA3a06620	At3g07390	AIR12 (Auxin-Induced in Root cultures 12); extracellular matrix structural constituent	-0.0344524	0	1.32049	0.89017	0.773089	1.18984	-0.459318	0.558519	0.529791	0.224727	0.050528	0.276363	1.05908	0.830461	1.11486	1.48849	0	0.898578	0.248255	0.0223657	0.394837	0	0	0	0.844996	0	0.334896	0.196649	0.14073	0.221152	0.309763	1.02614	1.80431	1.90802	1.38772	0.23811	1.27286	0.302542	0.0136166	0.239405	1.00388	0.68562	1.57107	-1.04134	0.949733	0.633791	0.442946
CATMA3a22825	At3g22890	APS1 (ATP sulfurylase 3)	1.58437	0.194809	0.0165412	0.478774	0.134325	0.441209	0.386708	0.987524	0.528032	0.183448	0.0237067	0.220743	0.266394	1.20437	0.842829	1.21738	-0.216744	0.662845	0.279643	0.0767934	0.394837	0.673331	-1.0202	0.284969	-0.36448	0.0926154	0.323473	-0.00171613	0.246403	0.994712	0.562747	0.971363	0.539015	1.15463	0.322795	-0.0433467	0.588891	0.216721	0.0531363	0.2769	-0.123046	-0.142043	0.470105	0.303082	-0.436496	0.0143202	0.163963
CATMA5c64839	At5g48810	ATB5-B (Cytochrome b5 B)	0	0	0.0812942	1.41466	1.01956	0.601141	0.0683431	1.02954	0.526818	0.200583	0.034089	0.256568	0.957529	0.379458	-0.312482	0.0969404	0	0.224289	0.214052	0.353856	0.414068	0	0	0	0	0	0.916237	0.152706	0.152706	0.363217	0.35102	-0.101013	0.00470512	-0.789025	0.851466	0	-0.00677339	0.260533	0.980504	0.519699	0	0.288793	-0.209831	-0.471131	0	-0.0784339	0.126221
CATMA5a41350	At5g45410	expressed protein	0.567914	0.0848684	0.699795	0.0556324	1.37968	0.624113	0.330637	0.471527	0.526771	0.148043	0.00924121	0.165025	1.00979	-0.802401	-0.0554189	1.46922	-0.934353	0.137366	0.479784	0.788859	0.54009	-0.0947541	1.29907	1.33257	1.23145	0.930093	1.46491	1.02722	0.235845	0.00732115	0.200128	1.3234	0.947405	0.187247	1.48268	1.61096	1.11034	0.256252	0.0123206	0.239405	-0.3609	0.558861	-0.0536724	0.123585	-0.242445	0.00508576	0.161149
CATMA2a17710	At2g19110	HMA4 (Heavy metal ATPase 4); cadmium-transporting ATPase	0.866656	0.796401	0.678583	0.64531	0.265824	0.262732	0.569441	0.128887	0.526729	0.0966643	0.000956957	0.0750942	0.0388669	1.33943	0.612007	0.476731	0.976435	0.688693	0.221284	0.0357935	0.394837	0.231715	0.233074	0.413839	-0.221997	0.185146	0.107431	0.158201	0.0864514	0.126777	0.307021	0.311195	0.00785585	0.352074	0.362002	0.256418	0.257909	0.0652191	0.0167546	0.246211	0.986639	0.617554	0.323934	0.214768	0.554408	0.539461	0.133822
CATMA1a01060	At1g02060	pentatricopeptide (PPR) repeat-containing protein	0	0	0	0	2.05069	0.618809	0.95776	0.581534	0.5261	0.254583	0.0776153	0.294598	0	0	0	0.302563	0	0.0605126	0.0605126	0.373901	0.41599	0	0	0	0	0	0.0468216	0.00780361	0.00780361	0.363217	0.35102	0	0	0	0	0	0	0	1	0.52382	0	0	0.743773	0	0.210238	0.190802	0.144113
CATMA3a14760	At3g15353	MT3 (METALLOTHIONEIN 3)	0.64047	0.306511	0.599741	0.497583	0.700978	1.45757	0.635102	-0.62987	0.52601	0.203272	0.0360646	0.259823	0.230668	0.21261	0.353294	-1.92227	-1.30828	-0.486795	0.471439	0.360143	0.415029	0.0879846	0.148531	1.25808	-0.109477	-0.55346	-1.01319	-0.0302551	0.313684	0.926909	0.548666	0.0327445	1.17605	0.936521	-0.1088	-0.441867	0.318931	0.313029	0.365884	0.33082	-0.600104	0.183569	1.06685	0.90197	0.230183	0.356494	0.296908
CATMA2a25550	At2g27180	unknown protein	0	0.121381	0	0.212532	1.42074	1.10611	-0.47342	1.81431	0.525207	0.286948	0.109894	0.294598	-0.165227	0.402548	3.28292	2.15461	0	1.13497	0.67707	0.168988	0.394837	2.79952	-0.336325	3.02204	0.698785	0.506725	1.97358	1.44405	0.55412	0.0478991	0.266047	0.143774	0.395889	0.823751	2.58295	0	0.789274	0.469726	0.168199	0.295076	-1.47172	-1.61696	-0.345657	0.310545	0.141187	-0.596522	0.402318
CATMA3a54220	At3g61050	NTMC2T4/NTMC2TYPE4; lipid binding	1.09086	0.902154	0.754372	0.556422	1.11339	-0.026087	0.326262	-0.517672	0.524962	0.202335	0.0357087	0.259823	0.339655	1.16342	0.732282	1.47401	0.650293	0.871931	0.199926	0.0120501	0.394837	-0.0750835	0.61967	0.503057	-0.684813	-0.0836206	-0.137262	0.023658	0.194434	0.907895	0.542376	0.184392	0	-0.61807	0.242553	0.795052	0.120785	0.227377	0.6234	0.415328	-0.122678	0.157416	1.87654	-0.00314434	-0.130247	0.355577	0.383798
CATMA3a02950	At3g03980	short-chain dehydrogenase/reductase (SDR) family protein	0	0	0.992425	0	1.97624	0.866144	0	0.361191	0.5245	0.252498	0.0763954	0.294598	0.851682	0.447681	-1.42414	0.537319	0	0.0825085	0.400539	0.846856	0.557808	0.162115	-1.31057	-1.1741	0.610265	0.268917	0.310487	-0.188813	0.339097	0.601658	0.442683	0	0.347197	0.79657	0.351236	0	0.299001	0.146872	0.111476	0.295076	0	-0.987908	0	0.234207	0.940965	0.0374528	0.308967
CATMA1c72092	At1g70810	C2 domain-containing protein	0	0.721976	0.267579	0	0.442743	1.705	0.667599	0.387957	0.524107	0.1934	0.0302004	0.243988	0.310311	0.39232	0.315382	0.52889	0	0.309381	0.086838	0.0235283	0.394837	0.333195	0.311844	0.459412	0.283336	0.719821	0.375296	0.413817	0.0661122	0.00152643	0.162694	-0.657684	0	0.391741	1.38892	0.0811123	0.240819	0.334046	0.510845	0.377999	1.00856	0.640325	0.387348	0.0761883	1.13974	0.650432	0.195799
CATMA4c42169	At4g08750	transposable element gene	0	0	0	0	1.11276	0.140302	1.81154	1.1186	0.522901	0.253669	0.0782086	0.294598	0	0.14795	0	0	0	0.02959	0.02959	0.373901	0.41599	0	0	0	0	0	0.259897	0.0433162	0.0433162	0.363217	0.35102	0	0	0.498666	1.23017	0	0.345766	0.241268	0.22511	0.295076	0.317667	0	0	0.264354	0.993083	0.315021	0.181772
CATMA4a08160	At4g08395	unknown protein	0	0.475434	0	0	1.10747	0.9843	1.10233	0.505777	0.521913	0.174906	0.0204	0.207155	0	0.0445946	0	0.0216598	0	0.0132509	0.0088879	0.210251	0.394837	0	0	0.0862312	0	0.619559	1.21435	0.320024	0.204242	0.177924	0.307752	1.62288	0	0.853491	1.73965	0	0.843204	0.376404	0.0886066	0.290631	0	0	0	0.164915	0.146933	0.0623696	0.0382991
CATMA4a14700	At4g14365	zinc finger (C3HC4-type RING finger) family protein / ankyrin repeat family protein	-0.718603	1.96419	0	0	1.98574	0.0990046	0.839974	-0.0153488	0.519369	0.350388	0.181828	0.294598	1.99759	2.76047	2.18837	-0.791743	0.793194	1.38957	0.632491	0.0929647	0.394837	2.24924	-0.557726	1.37892	1.94541	-2.62609	0.226554	0.436051	0.749733	0.586065	0.437447	2.40125	1.35793	2.32768	0.752342	0.125078	1.39286	0.442125	0.0345019	0.25824	2.30014	-0.294201	2.46833	-1.11945	0.245763	0.720116	0.713813
CATMA5a24265	At5g26830	threonyl-tRNA synthetase / threonine--tRNA ligase (THRRS)	0	0	0.0769903	0	1.14593	0.671411	1.06521	1.18215	0.517712	0.196298	0.0335507	0.253645	-0.209012	0.0131359	0.283219	-0.801919	0	-0.142915	0.182349	0.476997	0.44876	0	0	0.0116679	0.275346	0.124002	0.0453389	0.0760591	0.0442243	0.146091	0.307752	0.343828	0.186783	0.502752	1.42424	0	0.491522	0.247626	0.118133	0.295076	0	0.205468	0	-0.0840816	1.31419	0.287115	0.261171
CATMA2b30460	At2g32180	PTAC18 (PLASTID TRANSCRIPTIONALLY ACTIVE18)	0.451331	1.01283	0.336983	-0.243294	0.729665	0.418508	1.3116	0.122484	0.517514	0.174365	0.0208671	0.208411	-0.944079	1.78416	0.202915	0.312956	1.11783	0.494757	0.460394	0.34304	0.411742	0.348668	-0.324438	-0.297672	0.0504716	0.773502	0.380125	0.15511	0.174779	0.415474	0.369973	-0.83051	-0.640553	-0.348043	0.323722	-0.902435	-0.479564	0.222538	0.0974368	0.291475	0.380854	-0.711988	-0.174008	-0.807646	0.77774	-0.10701	0.306771
CATMA1a31630	At1g33360	ATP-dependent Clp protease ATP-binding subunit ClpX, putative	0.90517	0.668061	0.789509	0.715049	0.74436	0.233372	-0.41933	0.502449	0.51733	0.15213	0.0114335	0.169591	0.479086	0.766344	0.562468	-0.367766	0.648439	0.417714	0.202049	0.107548	0.394837	1.15375	0.233724	0.949331	0.629505	1.22921	1.48808	0.947268	0.184818	0.0036903	0.177452	0.933176	0.609307	1.31874	1.8023	0.31378	0.99546	0.262028	0.0191192	0.246511	0.917788	0.466892	0.223931	-0.512613	1.54636	0.528471	0.344097
CATMA5a05510	At5g06300	carboxy-lyase	0.631141	0.29653	0.244408	0	0.845308	1.23349	0.724733	0.160657	0.517034	0.14605	0.00946841	0.165205	-0.879915	0.123746	1.10489	-1.24111	0.199478	-0.138582	0.417999	0.756881	0.53172	-0.461274	-0.639296	-0.221514	-0.38236	-0.264589	-0.0818245	-0.34181	0.0800918	0.00795601	0.200128	0.704347	0	0.391736	0.682369	-0.171232	0.321444	0.177183	0.143845	0.295076	-1.29045	-0.00431376	0.333977	0.420639	0.0688919	-0.0942508	0.309361
CATMA3a11060	At3g12120	FAD2 (FATTY ACID DESATURASE 2); delta12-fatty acid dehydrogenase	1.28844	-0.807877	0.89788	1.08713	0.0497006	-0.317373	0.489852	1.44738	0.516892	0.28665	0.114345	0.294598	-0.11357	-2.19201	0.226816	0.0774381	0	-0.400266	0.451342	0.425271	0.431383	-0.0778446	0	-1.36082	-1.42208	-1.02888	-0.491474	-0.730183	0.256991	0.0361923	0.254246	-0.13381	-0.453382	1.00174	-2.14828	-0.77937	-0.502622	0.509231	0.379509	0.333966	-0.985737	-0.518735	0	-2.16538	-0.81579	-0.897129	0.358536
CATMA4c42202	At4g10480	nascent polypeptide associated complex alpha chain protein, putative / alpha-NAC, putative	0	0.346377	0.768316	0.0104361	2.08303	0.558197	0.0957603	0.270858	0.516622	0.243059	0.0711413	0.293038	0.388875	0.35622	0	-0.00579753	0	0.147859	0.0918798	0.182842	0.394837	0.161161	0.398518	0.819098	0.00314165	0	0.391372	0.295548	0.127122	0.0676376	0.282503	0.663621	0	0.190779	-1.17821	-0.0501232	-0.0747867	0.303275	0.817359	0.476711	0.0629506	0.0226785	0	1.80272	0.723579	0.522386	0.347377
CATMA1a50290	At1g61240	expressed protein	0	0	0	0	1.98774	0.325635	0	1.81807	0.51643	0.305571	0.134864	0.294598	0	-1.44127	0.738678	-1.37517	0	-0.415551	0.427233	0.385801	0.419731	-1.08772	0	0	-0.0732353	1.37186	0	0.0351514	0.319535	0.916682	0.545696	0.164237	0.120088	0	0	0.379798	0.132825	0.069796	0.129783	0.295076	0	0	0	-0.809303	0.290959	-0.103669	0.185188
CATMA5a56545	At5g60850	OBP4 (OBF BINDING PROTEIN 4); DNA binding / transcription factor	0	0	1.33056	0	0.117917	0.346925	1.72715	0.605595	0.516018	0.236199	0.0651891	0.286755	-0.126455	0	-0.424686	-1.43407	0	-0.397041	0.270618	0.216231	0.394837	0	-0.954142	-0.769145	0	0	-1.05217	-0.462576	0.210172	0.0790006	0.285276	0	0.584244	0.355174	0.942549	0	0.376393	0.179934	0.104613	0.295076	-1.11621	0	-0.188274	0.1038	-0.601538	-0.360443	0.224097
CATMA5a38570	At5g42765	expressed protein	0.115864	0.355671	0	0.856123	1.63986	-0.251013	0.779229	0.629685	0.515678	0.211345	0.0447604	0.27122	1.912	0.305741	0.456659	0.60105	0	0.655091	0.329645	0.117819	0.394837	0.716155	0.798933	0.786885	2.11259	1.68064	0.161602	1.0428	0.292088	0.016041	0.233971	0.805889	0.414635	0.993936	-0.515874	0.241116	0.38794	0.26278	0.213909	0.295076	-0.0697175	0.374978	0.245041	0.431288	-0.862538	0.0238103	0.237977
CATMA2a30140	At2g31890	expressed protein	-2.27658	0.540408	1.49806	1.55735	0.655706	0.632761	0.516698	0.998984	0.515423	0.424987	0.264544	0.305445	-0.330674	-0.153168	0.151446	0.318769	-0.513291	-0.105383	0.152528	0.527624	0.465143	1.01178	0.0391516	-0.0155222	-0.153496	0.124186	-0.112125	0.148996	0.177372	0.439207	0.379917	1.13865	1.21734	1.50393	1.11774	-0.133721	0.968786	0.284141	0.0270391	0.249399	0.944307	0.079562	0.856741	-1.08293	0.720313	0.303599	0.378337
CATMA1a30390	At1g32050	secretory carrier membrane protein (SCAMP) family protein	0	1.00159	0	0	1.78074	0	-0.128936	1.4636	0.514624	0.274326	0.102774	0.294598	1.15912	0.479934	0.51969	0.12499	0	0.456746	0.202052	0.0866295	0.394837	0	-1.057	0	-0.0253015	-0.148418	-1.27055	-0.416878	0.238851	0.141367	0.307752	1.45702	0.0727055	0.109929	0.0101114	0	0.329953	0.282492	0.307673	0.317591	0	0.48793	0	0.241387	0.392462	0.224356	0.0996726
CATMA4a14475	At4g14210	PDS3 (PHYTOENE DESATURASE)	0.997366	1.30745	0.77778	-0.100933	-0.149908	0.720172	0.691795	-0.127384	0.514542	0.199874	0.0367752	0.259823	1.11941	0.0454929	-1.06675	0.849882	0.455144	0.280637	0.382673	0.504002	0.456165	0.133248	0.778108	0.113845	0.280515	0.787042	-0.232204	0.310092	0.164445	0.118012	0.302625	0.0389393	-0.466043	-0.0338044	-0.272064	1.32934	0.119273	0.315427	0.724544	0.449829	0.538199	0.197889	0.342888	0.0978981	-0.353899	0.164595	0.149292
CATMA1a23240	At1g24310	expressed protein	0	0	0	0	0.957445	-0.210108	1.84099	1.51922	0.513442	0.285016	0.114641	0.294598	-0.465726	-0.127448	0	0	0	-0.118635	0.0902144	0.25882	0.395629	0	0	0.260821	0	0.460473	-0.295268	0.0710043	0.105987	0.53259	0.417811	0	0.281384	-1.42156	-0.627119	0	-0.353459	0.305665	0.311894	0.318158	0	0	0	0	-0.174602	-0.0349205	0.0349205
CATMA3a19640	At3g20015	pepsin A	0	1.01194	0.161832	0	0.988261	1.18205	0.230609	0.524344	0.512379	0.171754	0.0204216	0.207155	0.313197	0.141793	-0.651512	0.618489	0	0.0843934	0.210901	0.70949	0.518835	0.0676846	0.868307	0.692448	0.290586	0	-0.893914	0.170852	0.254716	0.532109	0.417711	0.369048	0.150165	-0.0271884	0.286596	0.268319	0.209388	0.0687026	0.0381122	0.259119	0.248243	0.128545	1.23842	0.118787	0.180165	0.382833	0.215129
CATMA4a20060	At4g18950	ankyrin protein kinase, putative	0	0.290788	0.704896	0	1.19886	0.824233	0	1.08013	0.512364	0.177513	0.0234384	0.219732	2.06745	1.87952	1.04986	0.318199	0.320812	1.12717	0.371536	0.038636	0.394837	0.264177	0	0.300245	-0.341496	0	0.177522	0.0667414	0.0968407	0.521376	0.413178	1.92463	0.639261	0	0.0364963	0	0.520077	0.371603	0.234225	0.296122	0	0.362859	0.232382	0	1.14394	0.347837	0.210869
CATMA1a12265	At1g13260	RAV1 (Related to ABI3/VP1 1); DNA binding / transcription factor	0	0.0948144	1.0061	1.04482	0.950023	-0.0976499	0.455174	0.64388	0.512146	0.166282	0.0178158	0.19758	0.39417	0.0800937	0.880688	-0.490557	-0.0797661	0.156926	0.230356	0.533121	0.466138	0	-0.346565	0.404983	0.699132	0.79908	0.336209	0.315473	0.175815	0.13272	0.307752	1.22487	0.206965	-0.520812	1.29492	0	0.441189	0.354822	0.281615	0.308264	0	-0.0539522	-0.0216977	-0.244187	0.95624	0.127281	0.211708
CATMA5a45655	At5g49700	DNA-binding protein-related	0.358332	0.596469	0.314445	1.18529	0.576691	0.341136	0.804233	-0.0861053	0.511311	0.133604	0.00648251	0.148001	0.070472	0.304315	0.901255	-0.15922	-0.0208688	0.219191	0.186467	0.304988	0.402672	0.86783	0.0827666	-0.227294	0.0964631	-0.20408	0.645715	0.210234	0.18388	0.304676	0.330341	0.845787	0.838125	0.741876	0.352812	0.276202	0.61096	0.123002	0.00766743	0.219594	0.793965	0.238435	0.965967	-0.481168	0.314223	0.366285	0.252959
CATMA4a01080	No match	unknown protein	0	0	0	0	4.08551	0	0	0	0.510689	0.510689	0.350617	0.32988	0	0	0	0	0	0	0	1	0.59551	0	0	0	0	0	0	0	0	1	0.563986	0	0	0	0	0	0	0	1	0.52382	0	0	0	0	0	0	0
CATMA3a43800	At3g50800	expressed protein	0.13171	1.21108	0.593555	0	0.739925	0.2513	0.906772	0.243456	0.509724	0.149401	0.0112605	0.169475	-0.907281	1.33607	1.50213	-0.0628817	-1.43268	0.0870693	0.586653	0.889195	0.56851	0.82557	1.05327	1.20543	1.10667	1.43437	-0.111251	0.919009	0.221438	0.00890843	0.207522	0.348009	-0.0649883	0.308258	0.346875	0.972961	0.382223	0.166862	0.0837971	0.290631	1.10867	0.553624	0.777772	-0.303128	0.966685	0.620725	0.249043
CATMA5c64791	At5g46295	unknown protein	0.376887	0.539781	1.77131	0.974299	0.413074	0	0	0	0.509419	0.216084	0.0505267	0.276363	0.192851	1.04611	1.65007	1.48004	-1.06156	0.661503	0.499188	0.255745	0.395629	1.23044	0	1.44041	2.25491	1.43999	0	1.06096	0.364836	0.0334758	0.253237	0	0	0	0	0	0	0	1	0.52382	1.32608	1.35873	0.998177	-2.00261	0.641996	0.464475	0.630275
CATMA5a24380	At5g26960	kelch repeat-containing F-box family protein	0.221573	0.245247	0.471947	0	0.576753	1.74556	0.480665	0.329868	0.508952	0.187997	0.03032	0.243988	0.232433	0.120291	0.12832	0.154571	0.751612	0.277445	0.120186	0.0821709	0.394837	0	0	0.376224	2.11313	1.61389	1.86527	0.994753	0.39806	0.0545566	0.273748	0.0261456	0.0107321	2.07762	-1.17987	0.566695	0.300264	0.528193	0.600108	0.407789	0.801368	0.109209	0.792422	0.983842	1.22827	0.783023	0.186149
CATMA1a12680	At1g13700	glucosamine/galactosamine-6-phosphate isomerase family protein	0	0	2.19052	1.8729	0	0	0	0	0.507927	0.333868	0.171983	0.294598	0	0.176527	0	0.438149	0	0.122935	0.0858986	0.225631	0.395202	0	0	0	0	0	0.505715	0.0842858	0.0842858	0.363217	0.35102	0	0	0	0	-0.139557	-0.0279114	0.0279114	0.373901	0.33244	0	0	-0.494289	-0.220115	0	-0.142881	0.0976468
CATMA5a42865	At5g46860	VAM3 (syntaxin 22); SNAP receptor	0	0.622829	1.0017	0	0.204421	1.02539	0.622442	0.57521	0.506498	0.143334	0.00955029	0.165521	0.598637	-0.726723	0.399649	0.561908	0	0.166694	0.247287	0.537202	0.46746	0	0	0	0	0.218278	0.930998	0.191546	0.152125	0.263565	0.317165	1.10338	0.598715	0.355707	1.22565	0	0.65669	0.228958	0.0455529	0.266447	0.767299	-0.601435	-0.517158	0.464424	0.212988	0.0652235	0.269973
CATMA3a41780	At3g48800	sterile alpha motif (SAM) domain-containing protein	0	0	0.835782	0.717054	0.700898	-0.418153	1.35887	0.850816	0.505658	0.207179	0.0447143	0.27122	0.903375	0.277755	0.0342815	0.510928	0	0.345268	0.167243	0.107905	0.394837	0	0	0	0.13767	0.21813	0.0752576	0.0718428	0.0370715	0.11036	0.297156	0.855777	-0.351206	0.615831	0.290567	0	0.282194	0.214617	0.25887	0.301606	0.690235	0.407917	0.208467	1.24187	0.737828	0.657264	0.175062
CATMA5a02070	At5g02970	hydrolase, alpha/beta fold family protein	0	0.0953763	1.79472	0.21838	-0.297727	0.406692	1.437	0.388062	0.505313	0.257206	0.090203	0.294598	0.365245	0.00280572	0.367253	-0.506952	0	0.0456703	0.160446	0.790044	0.540586	0	0	0	0	1.2871	0.293503	0.263434	0.210269	0.265663	0.317809	-1.06313	0.13007	0	0.185706	-0.442878	-0.238047	0.23393	0.366411	0.331005	0.163044	0.438697	-0.532609	1.63563	-0.0582896	0.329293	0.363264
CATMA3a02410	At3g03480	CHAT (ACETYL COA:(Z)-3-HEXEN-1-OL ACETYLTRANSFERASE); acetyl CoA:(Z)-3-hexen-1-ol acetyltransferase	0	-0.0726903	0	0.357098	0.606938	1.03383	0.475572	1.62529	0.503255	0.207519	0.0457483	0.273512	-0.184227	-0.158007	-0.174489	0.212648	0	-0.0608151	0.0761836	0.469423	0.446113	0	0.585527	0.0716712	0.369889	0	0	0.171181	0.101485	0.152458	0.307752	2.42483	2.02865	2.24004	1.47526	1.39603	1.91296	0.205081	0.000735301	0.0913568	0.515799	0.603386	0	-1.08222	0.804858	0.168365	0.33966
CATMA1a39055	At1g47960	C/VIF1 (CELL WALL / VACUOLAR INHIBITOR OF FRUCTOSIDASE 1); pectinesterase inhibitor	0	0	1.08144	1.64985	0.603869	0.506202	0	0.175659	0.502127	0.212393	0.0500358	0.276193	-0.268884	0.156452	0.273918	-0.822786	0	-0.13226	0.195105	0.535028	0.466634	0.0407662	0	0.0572677	0.476677	0	0.0594051	0.105686	0.0749831	0.217755	0.309763	0	-0.329466	0	0.993067	0	0.13272	0.22435	0.585949	0.403054	0.00167256	2.03681	0.616082	0.365561	0.18598	0.641222	0.363357
CATMA1a14420	At1g15390	PDF1A (PEPTIDE DEFORMYLASE 1A); peptide deformylase	-1.29946	0.841469	0.195633	0.698231	0.857393	1.68614	1.04456	-0.0070522	0.502114	0.315518	0.155547	0.294598	1.41542	0.106358	-0.129942	1.23965	0.440345	0.614367	0.306189	0.115258	0.394837	-0.339837	-1.24388	-1.06464	-0.105552	1.27656	0.421022	-0.176055	0.384197	0.666007	0.465734	0.815163	0.504549	0.208569	0.954357	1.3982	0.776167	0.202007	0.0184238	0.246511	-1.14465	-0.689696	1.06109	-0.269206	0.0278586	-0.202921	0.372772
CATMA5a57880	At5g62280	expressed protein	1.6525	2.40103	1.28963	1.06061	-1.35778	-0.0270497	0.0091203	-1.0277	0.500046	0.466444	0.319265	0.320647	-0.00372096	1.64358	1.34063	0.469069	-2.38008	0.213894	0.712556	0.778995	0.537207	-1.64506	0.0714164	-3.30146	-1.66142	-1.86089	-1.73587	-1.68888	0.43717	0.0118414	0.215531	-1.14703	-0.439584	0.250896	-1.18135	0.0205902	-0.499295	0.293376	0.16399	0.295076	1.52449	-1.3433	-1.83666	-0.51966	1.69621	-0.095784	0.728119
CATMA5a20610	At5g23130	peptidoglycan-binding LysM domain-containing protein	-0.0436357	0	0.269791	0	0.762858	0.757406	1.99761	0.250891	0.499364	0.242338	0.0782948	0.294598	-0.204057	0.239594	0	0.245358	0	0.0561788	0.0846949	0.543408	0.468958	0.141844	0.231889	0.22994	-0.00531854	-0.33161	-0.0239926	0.0404589	0.0870847	0.661752	0.464919	0.823609	0.00828829	-0.425108	0.421563	0.0966487	0.185	0.209171	0.426416	0.350065	0	0	0	-0.656689	0.340741	-0.0631896	0.162385
CATMA4a35030	At4g33300	ADR1-L1 (ADR1-LIKE 1); ATP binding / protein binding	0.707326	0.610395	0.299737	0	0.305322	0.834382	1.56293	-0.326514	0.499197	0.203009	0.0435302	0.270281	0.409352	1.36899	0.824578	1.13315	-0.727764	0.60166	0.369142	0.178458	0.394837	-0.443811	-0.0585091	0.39284	0.0035988	0.247488	-0.0303327	0.0185458	0.117592	0.880854	0.535128	0.592878	0.409882	1.22804	0	0.695563	0.585273	0.199835	0.0428659	0.265554	1.23495	0.25949	1.36353	-0.545408	1.04659	0.67183	0.3597
CATMA1a42720	At1g51590	mannosyl-oligosaccharide 1,2-alpha-mannosidase, putative	0	0.146181	0.72204	0.312262	-0.0195416	1.21426	0.461182	1.13894	0.496915	0.171626	0.0231391	0.219732	1.31445	0.0663548	0.96229	-0.560297	0	0.35656	0.341793	0.35575	0.414165	0.492533	0.988787	1.67203	0	0.32751	0.355197	0.639344	0.244735	0.0475322	0.266047	1.10925	0.555594	0.250967	1.5204	0.0972872	0.706698	0.267026	0.0571873	0.281392	0.586538	1.23833	0	0.378835	0.104312	0.461602	0.219829
CATMA2a31390	At2g33240	XID (Myosin-like protein XID); motor/ protein binding	0	0.849156	0.464343	0.581736	0.452877	0.274556	1.38427	-0.0317683	0.496896	0.163529	0.0188847	0.202737	0.768327	1.94182	2.39436	0.351265	0.809974	1.25315	0.388683	0.0321553	0.394837	0.876447	0.963461	0.776631	0.407406	1.42707	0.198123	0.774857	0.176911	0.00715511	0.200128	0.617657	0.257286	1.22391	0.835266	0.277645	0.642352	0.18129	0.0239437	0.249399	1.67966	1.62521	2.26833	1.25659	1.4148	1.64892	0.172323
CATMA2a43930	At2g45530	zinc finger (C3HC4-type RING finger) family protein	0	-0.257153	0.620728	0	1.11868	0.955059	0.313434	1.22434	0.496886	0.19987	0.0418383	0.266771	0.803366	0.961226	0	1.02711	0	0.558341	0.230823	0.072849	0.394837	0	-0.341143	0	-0.00281987	-0.541944	-0.205558	-0.181911	0.0919773	0.104875	0.295102	0	0	0.743145	-0.214464	0	0.105736	0.164675	0.555764	0.392204	-0.376572	0.801523	-0.118758	-0.145634	-0.298501	-0.0275885	0.212703
CATMA4c42298	At4g14640	CAM8 (CALMODULIN 8); calcium ion binding	0	0.834962	0.706843	0.144577	0.817916	0.439641	0	1.0309	0.496856	0.144408	0.0108278	0.169475	0.121732	0.47935	0.609302	0.787244	0	0.399526	0.147901	0.0540212	0.394837	-0.532076	-0.129004	-0.115563	-0.193489	-0.737018	-0.355294	-0.343741	0.101821	0.0197613	0.240886	0.862485	0.757729	1.40062	0.823751	0.320567	0.833031	0.17196	0.00837374	0.222568	0.453	-0.00443368	0.971599	-0.580529	1.54312	0.47655	0.369591
CATMA3c57813	At3g55830	EPC1 (ECTOPICALLY PARTING CELLS); transferase, transferring glycosyl groups	0.705311	0.281047	0.158766	0	0.480551	0.856705	0.761026	0.730726	0.496766	0.112237	0.00305878	0.107754	0.497545	0.360563	0.687839	0.0122912	-0.136266	0.284395	0.152479	0.135592	0.394837	0	0.0290522	-0.45669	0.26213	0.0198246	-0.804183	-0.158311	0.160712	0.369831	0.352612	0.393143	0.863554	0.378009	0.151855	-0.0303875	0.351235	0.150055	0.0793175	0.290631	0.437801	-0.0699774	0.701973	-0.120997	0.252349	0.24023	0.154774
CATMA1a57300_new	At1g67870	glycine-rich protein	0.897687	0.214518	0.362649	-0.0254443	3.24341	-0.564504	0.166715	-0.326172	0.496107	0.422315	0.278511	0.308849	0.529316	-0.206518	-2.49736	-4.10526	-0.211195	-1.2982	0.866913	0.208615	0.394837	0.362367	0.582267	0.610505	-0.183514	0.101997	-1.36768	0.0176564	0.303086	0.955802	0.555474	-0.201709	-1.57896	3.74472	3.5874	0.112215	1.13274	1.07293	0.35063	0.326604	0	-2.8609	-0.774927	3.5729	-2.46188	-0.504961	1.14754
CATMA3a07520	At3g08700	UBC12 (ubiquitin-conjugating enzyme 12); ubiquitin-protein ligase	-0.0673602	0.315341	0.506113	-0.0573671	0.902313	0.713073	1.03473	0.616744	0.495449	0.144751	0.0110935	0.169475	0.507611	-0.0678821	0.618285	-0.0775501	-0.356364	0.12482	0.187038	0.541076	0.468585	-0.102706	0.384433	0.717083	0.50455	0.130194	0.508475	0.357005	0.120816	0.0317039	0.248765	0.889372	0.856716	1.29601	1.13085	0.714928	0.977575	0.103986	0.000713485	0.0913568	0.563455	0.1873	0.439047	0.310325	0.450961	0.390218	0.0646698
CATMA3a54860	At3g61710	autophagy protein Apg6 family	-0.461904	0.74116	1.67519	0.863227	0.445575	-0.191536	1.39245	-0.500773	0.495423	0.29202	0.1336	0.294598	-0.875105	-1.7872	-1.02097	-0.0675603	-0.103087	-0.770784	0.319915	0.0736076	0.394837	0.107213	0.723346	1.05194	-0.321052	-0.276468	1.02145	0.384405	0.256747	0.194599	0.307752	-0.0720029	1.5712	-2.06343	0.723515	0.66695	0.165247	0.614954	0.801439	0.472397	-0.39564	0.0553345	0.493488	0.131777	-0.47867	-0.038742	0.17918
CATMA3a02720	At3g03780	AtMS2 (Arabidopsis thaliana methionine synthase 2); 5-methyltetrahydropteroyltriglutamate-homocysteine S-methyltransferase	0	0.752238	0.87564	0	-0.149744	1.52659	0.971583	-0.0138255	0.495311	0.218232	0.0575074	0.276827	-0.325759	-1.51964	-0.602421	2.14292	0	-0.0609805	0.606295	0.924724	0.578462	-0.49932	0.591701	-0.546709	1.40846	-0.296704	0.263479	0.153484	0.310815	0.642365	0.458035	2.08294	0.653539	0.0979392	0.354851	0.88132	0.814117	0.343805	0.0769918	0.290631	1.20135	-0.0415387	0.0407382	-1.14419	-1.71709	-0.332147	0.507573
CATMA3a39230	At3g46220	expressed protein	0	0	0.849951	0	1.17153	0.957577	1.51166	-0.530569	0.495019	0.254184	0.0925098	0.294598	1.93017	1.70883	1.33523	-0.202765	-0.0230519	0.949683	0.445009	0.0997498	0.394837	0.152283	0.69651	2.07292	0.591928	0.54019	0.886505	0.82339	0.268674	0.0279538	0.24824	1.52524	0	0.00988526	0.365125	0.260941	0.432239	0.282287	0.200473	0.295076	0.64822	0.190619	-1.1186	-0.271281	0.828742	0.0555394	0.350199
OPA019345	At5g07280	EMS1 (EXCESS MICROSPOROCYTES1); kinase	0	0	0.242588	0	0.874789	0.913651	1.38551	0.537454	0.494249	0.184831	0.0318119	0.247129	-0.625314	0.214249	0.264909	0	0	-0.0292313	0.15856	0.862704	0.561466	0	0	0	0.998718	0.411274	0.668861	0.346476	0.172597	0.100977	0.291395	0.523321	0	1.28075	0.518199	0	0.464454	0.23496	0.119247	0.295076	0	0	0	0.699104	0.440644	0.22795	0.145449
CATMA4a03730	At4g03400	DFL2 (DWARF IN LIGHT 2)	-0.050196	0.139985	-0.489654	-0.283783	1.57045	0.874192	1.07679	1.10753	0.493165	0.267707	0.107999	0.294598	0.628661	0.0676612	0.436531	0.0716635	0.277683	0.29644	0.107984	0.0516279	0.394837	0.0239493	0.220918	-0.184666	1.02288	0.0838144	0.236348	0.233874	0.169751	0.226754	0.310348	2.16296	1.46064	1.37716	2.1932	0.743436	1.58748	0.271183	0.00424887	0.17114	-0.0520544	0.176804	0.251685	-0.0524852	-0.774531	-0.0901162	0.181571
CATMA1a28860	No match	unknown protein	3.94234	0	0	0	0	0	0	0	0.492792	0.492792	0.350617	0.32988	0	0	0	0	0	0	0	1	0.59551	0	0	0	0	0	0	0	0	1	0.563986	0	0	0	0	0	0	0	1	0.52382	0	0	0	0	0	0	0
CATMA1a45130	At1g54030	GDSL-motif lipase, putative	-0.0336045	0.525091	0.644608	0.250381	0.246192	0.649089	1.10615	0.553348	0.492657	0.121381	0.00481704	0.128985	0.862671	0.406657	-0.186935	1.10602	0.211322	0.479947	0.230294	0.105537	0.394837	0.84327	1.01469	-0.185778	1.04179	0.577579	0.487264	0.629802	0.18723	0.020025	0.240886	0.780356	0	0.888291	0.653725	0.192399	0.502954	0.172855	0.0436917	0.265554	0.147831	-0.0928241	-0.04603	-0.570911	-0.279676	-0.168322	0.121467
CATMA1c71483	At1g31070	UDP-N-acetylglucosamine pyrophosphorylase-related	0	0.0424547	0.582373	0.207179	0.507104	-0.0394169	0.193217	2.43457	0.490936	0.289054	0.133235	0.294598	-0.694517	-1.36755	0.360623	0.56203	0	-0.227883	0.356288	0.557225	0.473198	0	0.297086	0.200948	0	0	0.262944	0.12683	0.0580991	0.0808078	0.285483	2.30465	1.60425	2.04368	0.273233	-0.740654	1.09703	0.577385	0.130239	0.295076	0.0922706	0.495816	0.330164	-1.12398	0	-0.0411455	0.284448
CATMA5a12910	At5g14700	cinnamoyl-CoA reductase-related	0	0	1.63518	0.482022	0.572851	1.02295	-0.164246	0.377465	0.490778	0.212271	0.0540247	0.276827	-0.00242622	0.696362	0	0	0	0.138787	0.139394	0.375776	0.416303	0	0	0	0.589953	0	0.418078	0.168005	0.108548	0.182359	0.307752	0	0	-0.609118	-0.10787	0	-0.143398	0.118289	0.292116	0.311663	0.016154	0	0	-0.0404576	-0.151336	-0.0351279	0.0305208
CATMA2c47205	At2g15960	unknown protein	-0.0237194	1.18099	1.38596	1.4961	-0.856445	0.455682	0.406965	-0.122181	0.49042	0.291306	0.13615	0.294598	1.47908	1.58075	0.987212	-0.462068	-0.334066	0.650181	0.440026	0.21358	0.394837	-0.193451	-0.293511	-0.0527558	0.151375	-0.829716	-0.70549	-0.320591	0.154784	0.0930951	0.289462	-0.610781	0.994206	0.523191	0.209649	-0.017181	0.219817	0.26813	0.458361	0.360062	0.891457	-0.571186	0.056971	-0.442514	1.18514	0.223974	0.351692
CATMA5a11930	At5g13690	alpha-N-acetylglucosaminidase family / NAGLU family	0	0	0	0	1.13744	0.753108	1.02524	1.00635	0.490267	0.189072	0.0357872	0.259823	1.15396	0.973751	0	0	0	0.425542	0.262144	0.179843	0.394837	0	0	0	0.107474	0.361372	0.119963	0.0981346	0.0573726	0.147866	0.307752	0.832553	0.556817	0.905012	1.48484	0	0.755845	0.241918	0.0353765	0.25824	0	0	0	0	0	0	0
OPA011854	At3g45640	ATMPK3 (MITOGEN-ACTIVATED PROTEIN KINASE 3); MAP kinase/ kinase/ protein kinase	0.185893	1.21526	0.483307	0.747402	0.0137516	0.509652	0.587394	0.178637	0.490163	0.134856	0.00834541	0.158122	-0.201168	1.28743	1.33754	0.2104	-1.38249	0.250342	0.506417	0.646984	0.499973	-0.0352308	-0.218668	0.18271	-0.527486	-0.066467	-0.335637	-0.166796	0.101788	0.162209	0.307752	0.0663401	0.443626	-0.309497	-0.234767	-0.143254	-0.0355103	0.135338	0.805985	0.473747	1.47694	-0.720636	1.05988	-1.0693	1.2262	0.394618	0.533496
CATMA5c64333	At5g20720	CPN20 (CHAPERONIN 20); calmodulin binding	0.470736	-0.693794	-0.0578848	-0.485863	1.78533	-0.079434	1.91167	1.05407	0.488104	0.353444	0.209758	0.296145	0.377817	-0.723373	0.775678	-1.51626	2.07575	0.197923	0.619662	0.765406	0.533374	1.53571	0.33379	-1.79047	-0.270377	1.17535	1.66669	0.441781	0.53966	0.450238	0.384893	1.15148	0.362253	1.31073	0.663502	1.27421	0.952435	0.187527	0.00708607	0.210986	0.200623	0.815184	0.667709	-0.120338	0.300596	0.372755	0.167439
CATMA4a21530	At4g20300	expressed protein	0	0.587092	0	0	1.50191	0.670069	0.908527	0.235704	0.487913	0.190202	0.0372662	0.260376	0.0528142	-0.0614578	0.132599	-0.0398496	0	0.0168211	0.0348727	0.654759	0.502125	0	0	0	0	0	1.19767	0.199611	0.199611	0.363217	0.35102	0.222223	0.84407	0	-0.171839	0	0.178891	0.177673	0.370969	0.332044	1.18237	-0.851519	0.25826	0.62419	0.244927	0.291646	0.332724
CATMA4a27600	At4g25900	aldose 1-epimerase family protein	0.192083	0.164004	0.870882	1.22462	0.529818	0.261585	0.128443	0.517662	0.486137	0.137898	0.00965824	0.165521	0.18198	1.47629	0.607118	0.561927	0	0.565463	0.254771	0.0906628	0.394837	0	0	-0.241416	-0.134988	0.0747028	0.159124	-0.023763	0.0588831	0.703214	0.4787	0	0	0.308125	0.539551	0	0.169535	0.110078	0.198372	0.295076	0.814203	0.60105	1.1002	-1.57637	1.60096	0.508008	0.54737
CATMA5a13370	At5g15090	porin, putative / voltage-dependent anion-selective channel protein, putative	0.114558	1.16063	0.535425	-0.413345	0.919607	1.2606	0.22487	0.0852139	0.485945	0.207932	0.0520715	0.276363	-0.597241	-0.146053	-0.177123	-0.291886	0.167776	-0.208905	0.123398	0.16572	0.394837	-0.713294	1.6814	1.16572	0.0732699	1.34311	0.0848689	0.605845	0.37899	0.170808	0.307752	0.650467	0.713957	-0.00458073	0.177406	1.36663	0.580775	0.239322	0.0722342	0.290631	-1.93169	-1.17217	0.536039	0.837735	-1.25134	-0.596286	0.542338
CATMA4a32060	At4g30450	glycine-rich protein	0	0.619486	0.799331	0.815302	0.301371	0.464491	0.604954	0.28089	0.485728	0.0992293	0.00176314	0.0870843	1.55099	0.344735	0.380706	0.70264	0	0.595815	0.263447	0.0865258	0.394837	0	0	0	0.0786189	1.38489	1.36273	0.47104	0.285766	0.160198	0.307752	0.154782	0.676442	0.416654	0.80588	0.297892	0.47033	0.119846	0.0171832	0.246211	0.0130215	0	0	-0.244359	-0.366613	-0.11959	0.0783508
CATMA3a08125	At3g09250	DNA binding / nuclease	0	0	0.749737	0.107572	1.15593	0	0.56639	1.306	0.485704	0.191284	0.0387108	0.262179	0.340528	0.343002	1.28185	0.46588	0	0.486253	0.213494	0.0850119	0.394837	0	0	0	0	0.0931094	0.817105	0.151702	0.133946	0.308769	0.331201	0.421005	0	0.622662	0.360106	0	0.280755	0.122579	0.0838209	0.290631	0	0	0	-0.162897	-0.0134122	-0.0352619	0.0320144
CATMA1a26160	At1g27980	pyridoxal-dependent decarboxylase family protein	0	0.931514	0.556261	0	-0.314071	1.06594	1.46097	0.184401	0.485628	0.219325	0.0624099	0.28445	1.31849	1.67454	2.5681	-0.80441	0.428757	1.0371	0.574052	0.145116	0.394837	1.35188	1.35276	0.69527	0.909741	0.579161	0.084669	0.828913	0.199046	0.00878624	0.206937	-0.195423	0.283641	1.2121	1.47747	0	0.555556	0.33373	0.171306	0.295076	0.555803	0.568205	0.58012	0.953436	1.46738	0.824989	0.177134
CATMA2c47651	At2g38470	WRKY33 (WRKY DNA-binding protein 33); transcription factor	0	0	0.947709	1.63348	0.520952	0.781693	0	0	0.485479	0.213948	0.0575497	0.276827	0.704927	1.2063	1.94333	1.20409	0	1.01173	0.320972	0.0344453	0.394837	0	0	0	0.616586	0	-0.421839	0.0324578	0.135623	0.820355	0.516876	0	0	0	0	0	0	0	1	0.52382	0	-1.22191	0.575358	-0.510406	2.86506	0.341621	0.696766
CATMA1a26000	At1g27760	interferon-related developmental regulator family protein / IFRD protein family	1.04657	0.04941	-0.240624	0.157641	0.483218	0.858047	0.493321	1.02704	0.484329	0.167537	0.023287	0.219732	0.780382	0.427717	0.313245	-0.237063	-1.69949	-0.0830425	0.435893	0.858187	0.560993	0.457797	1.32733	0.316492	0.417366	1.13041	0.169336	0.636456	0.193374	0.0216819	0.240886	1.74554	0.80311	1.05822	0.577464	-0.367004	0.763466	0.34391	0.0906164	0.290631	1.3262	-0.386009	-0.388322	0.376911	1.10442	0.40664	0.360113
CATMA2a31360	At2g33210	chaperonin, putative	0	0.736101	0	0	0.935452	0.375764	0	1.82348	0.48385	0.231852	0.0753155	0.294598	0.643136	0.0085347	0	0	0	0.130334	0.128211	0.366851	0.415724	0.509625	0	0.142583	0	0.377031	-0.648993	0.0633745	0.165257	0.71712	0.482944	0.10165	0.333887	0.444837	0.137023	0	0.203479	0.0810707	0.0660644	0.290631	0	0.534155	0	-0.441228	0.226561	0.0638976	0.159831
CATMA4a11225	At4g11150	TUF (VACUOLAR ATP SYNTHASE SUBUNIT E1)	0	0.117875	0.336017	0.509679	0.0944206	0.576547	1.8966	0.338447	0.483699	0.214136	0.0584313	0.277878	1.59164	-1.63084	-0.974806	0.821688	1.11724	0.184983	0.628311	0.783089	0.538332	0	0.240293	1.60993	-0.118933	-0.108398	0.499118	0.353668	0.269204	0.245977	0.312972	0.688427	0.715208	0.353715	1.58873	0	0.669216	0.264139	0.0644189	0.288836	-0.197784	0.272234	0	-0.796887	-0.419794	-0.228446	0.182147
CATMA1a61650	At1g72430	auxin-responsive protein-related	0.412483	1.15749	0.435261	0.259307	1.03494	-0.612546	0.705052	0.475882	0.483484	0.192096	0.039992	0.265886	0.220499	0.302857	1.60692	-0.0412495	0.495044	0.516815	0.285817	0.14485	0.394837	-2.30338	-1.72864	-0.460901	-0.971382	0.260097	0.594622	-0.768265	0.459334	0.155273	0.307752	0.994316	-0.469815	0.862093	0.629071	0.824829	0.568099	0.265987	0.0995553	0.293394	0.562661	0.202961	0.0998758	-0.643818	-0.189572	0.00642147	0.202236
CATMA1a03570	At1g04770	male sterility MS5 family protein	1.64217	-0.685682	0.450006	0.348842	0.513356	0.434987	1.05727	0.0817863	0.480342	0.239885	0.0853186	0.294598	0.98796	-1.32211	0.61056	0.819942	-1.44218	-0.0691651	0.53968	0.904208	0.571661	-0.556225	0.338346	0.0978299	0.73753	0.201469	-0.0610478	0.126317	0.175686	0.504335	0.407303	0.598406	0.265792	0.118899	0.369922	-0.279901	0.214624	0.146243	0.216125	0.295076	-1.08656	-0.448262	-1.09252	0.740342	-0.598286	-0.497058	0.335103
CATMA2a44910	At2g46505	SDH4 (Succinate dehydrogenase subunit 4)	0	0	-0.291341	0.0866447	-0.049478	1.49275	1.78886	0.811379	0.479852	0.27837	0.128406	0.294598	0.391026	0.679081	1.32255	0.391029	0	0.556737	0.219808	0.06447	0.394837	0.407008	-0.421743	0.359715	-0.174858	0.908842	0.575881	0.275807	0.200392	0.227159	0.310368	0.441162	-0.130697	0.247913	-0.112992	0.32282	0.153641	0.116644	0.258166	0.301399	0.212324	1.1854	0.522685	-0.379993	-0.804809	0.147121	0.346939
CATMA1a26690	At1g28480	GRX480; thiol-disulfide exchange intermediate	0	0.326786	-0.00516521	0	1.58441	0	1.09274	0.833692	0.479057	0.218367	0.0643154	0.285971	0.678613	0.809946	0	0.3284	0	0.363392	0.167944	0.0964816	0.394837	0	0.87611	0	1.22236	0.293928	0.299057	0.448576	0.202504	0.0776009	0.285276	2.34503	1.31264	0.847366	1.35119	0	1.17125	0.381238	0.0372126	0.259119	0.542129	0	0.815767	0.483873	0.0583488	0.380024	0.154082
CATMA3c57304	At3g21070	NADK1 (NAD kinase 1); NAD+ kinase/ NADH kinase/ calmodulin binding	0.119354	0.607033	0.451267	0.251858	0.440854	1.07473	0.573704	0.310249	0.478631	0.102809	0.00232661	0.0929324	0.05018	0.704583	0	0.0445528	-0.0957579	0.140712	0.143372	0.381942	0.418285	0.0718816	0	0.550139	-0.0596285	0	0.164153	0.121091	0.0913498	0.242315	0.311725	0.909832	0.183235	1.46605	1.43019	0.273273	0.852515	0.273576	0.0356575	0.25824	2.31082	0.014105	-0.264809	-1.5265	0.0639551	0.119515	0.6194
CATMA2a16710	At2g18040	PIN1AT (parvulin 1At)	0	0.436685	0.962759	0.0926675	0.77619	0.784859	-0.29321	1.06777	0.478465	0.176237	0.0299862	0.243772	0.437131	0.291721	1.29407	0.305921	-0.00332218	0.465104	0.219408	0.101363	0.394837	-0.165872	0	0.877593	0	0.0837953	-0.968206	-0.0287816	0.240635	0.909452	0.543161	0	0	0.147411	0.0266726	0	0.0348167	0.0286185	0.290639	0.311663	-0.739875	0.316437	0.131914	1.17979	0.0613202	0.189918	0.306617
CATMA3c57892	At3g60820	PBF1 (20S proteasome beta subunit F1); peptidase	0	0	0	0	1.12708	1.39105	-0.0238278	1.31793	0.476529	0.236273	0.0835166	0.294598	1.03287	1.2963	0	-1.28705	0	0.208425	0.457521	0.672344	0.506938	0.0582934	0	0.0109655	-0.165498	0	-2.44245	-0.423115	0.405064	0.344073	0.342805	-0.1013	-0.0821482	0.1116	-0.647252	-0.120768	-0.167974	0.126868	0.256093	0.301201	-0.818349	-0.0194789	0	-1.72997	1.99878	-0.113804	0.616167
CATMA3a48400	At3g55430	glycosyl hydrolase family 17 protein / beta-1,3-glucanase, putative	0.110919	0	-0.0414633	0.486166	1.15246	0.733116	0.812298	0.558201	0.476463	0.150671	0.0158779	0.192232	0.538112	0.71373	0.968464	0.687204	0	0.581502	0.161001	0.0225205	0.394837	-0.101659	0	0.0712501	-0.125103	0	0.300773	0.0242101	0.0627188	0.715367	0.482233	0.7392	-0.0756376	0.630625	0.689902	0	0.396818	0.178671	0.0905177	0.290631	1.14608	-0.196016	0.761756	-0.530002	0.745229	0.38541	0.318258
CATMA4a26445	At4g24740	AFC2 (ARABIDOPSIS FUS3-COMPLEMENTING GENE 1); kinase	0.224638	1.954	0.582436	0.661852	-2.36901	2.47287	0	0.275397	0.475272	0.511335	0.383577	0.342886	3.48064	-0.586864	1.62024	0.185978	0.145386	0.969076	0.722655	0.251007	0.395629	0.250355	-2.43479	0.273157	0	0.317937	0.452876	-0.190077	0.452949	0.692167	0.474843	0	0.596598	-2.85132	0.164658	0	-0.418013	0.618037	0.535906	0.385621	0.00803743	1.92724	-0.239237	4.20378	0.151205	1.21021	0.840928
CATMA5a61070	At5g65720	ATNFS1/ATNIFS1/NFS1/NIFS1 (ARABIOPSIS THALIANA NITROGEN FIXATION S HOMOLOG 1); cysteine desulfurase/ transaminase	1.31263	0.627548	-0.151757	-0.264673	1.01337	0.476169	1.25431	-0.47103	0.474571	0.248459	0.097749	0.294598	0.462664	1.64089	1.72045	0.0992328	1.24241	1.03313	0.322736	0.0328645	0.394837	0	0.424595	0.803514	0.988182	0.615241	0.312951	0.524081	0.145019	0.0153179	0.231897	0.814683	1.27986	0.571954	0.521359	-0.207282	0.596116	0.241548	0.0691023	0.290631	1.90659	0.538499	1.89231	0.57133	0	0.981745	0.388149
CATMA3a03370	At3g04400	EMB2171 (EMBRYO DEFECTIVE 2171); structural constituent of ribosome	-0.452453	-0.041165	0.757072	-0.54543	-0.149974	1.55874	2.46371	0.197532	0.473503	0.374272	0.246309	0.3024	0.00111316	0.232851	2.00384	-0.90312	0.398529	0.346642	0.471341	0.502866	0.456077	0.224234	0.00416137	0.314345	0.931794	2.00093	-0.125859	0.558268	0.324908	0.146395	0.307752	1.01091	0.082309	-0.121025	1.4597	2.42899	0.972176	0.466285	0.105432	0.295076	0.631773	0.66422	1.00826	-0.6471	0.708194	0.47307	0.287943
CATMA2a25780	At2g27380	ATEPR1 (Arabidopsis thaliana extensin proline-rich 1)	0	1.04446	0	0	0.889167	0.828371	0.347076	0.673767	0.472855	0.15546	0.0188032	0.202737	0	0	0.0329942	1.22069	0	0.250737	0.242572	0.359693	0.415029	0.625277	0.201793	0.829085	1.5141	0	0.479298	0.608258	0.217671	0.038246	0.256293	0.672014	0.213445	0.226304	0	0	0.222353	0.122713	0.144217	0.295076	0.206685	0	0	-0.0263762	0.825591	0.20118	0.161655
CATMA2a24150	No match	unknown protein	0	0.386701	0.129226	0.0242629	0.445173	0.299034	2.23705	0.250119	0.471446	0.258543	0.111003	0.294598	0.852268	0.507475	0.336421	0.558223	0	0.450877	0.140041	0.0322927	0.394837	0	1.25399	-1.14817	0.293347	1.29004	0.822427	0.418605	0.377096	0.31748	0.333856	1.1793	0.266216	0.75389	0.984932	0.0711677	0.651101	0.210412	0.0364178	0.25866	0.675203	-0.697732	-0.461955	-0.634316	0.119881	-0.199784	0.262039
CATMA1a56840	At1g67500	ATREV3 (Arabidopsis thaliana recovery protein 3); DNA binding	0	0	0	0	1.02514	0.839986	1.65834	0.247847	0.471414	0.223213	0.07258	0.293128	0.582839	-0.0232222	0	-1.02767	0	-0.0936117	0.260052	0.737069	0.526601	0	0	0.577757	0	0.226287	0	0.134007	0.0961355	0.222115	0.310209	0	0	0	0.105381	0.034056	0.0278874	0.0204651	0.244658	0.297844	0	0.228031	0	0.78981	0	0.203568	0.153068
CATMA4c42157	At4g08140	similar to AtRPN1a/RPN1A (26S proteasome regulatory subunit S2 1A), binding [Arabidopsis thaliana] (TAIR:AT2G20580.1); similar to unnamed protein product [Vitis vinifera] (GB:CAO69793.1); contains domain PTHR10943 (PTHR10943); contains domain PTHR10943:SF	0	0	0.56977	0	0.780453	1.52443	0.553492	0.340672	0.471102	0.184417	0.0378518	0.260535	0.11812	0	0	0	0	0.0236241	0.0236241	0.373901	0.41599	0	0	0	0	0	0	0	0	1	0.563986	0	0	-0.375505	0	0	-0.0751009	0.0751009	0.373901	0.33244	0	0.184826	0	-0.127931	0.0879	0.028959	0.0519905
CATMA4c42833	no match	no match	0	0	0.303685	0	0	0.00440239	1.88027	1.58016	0.471064	0.278688	0.134817	0.294598	0	0	0	0.914447	0	0.182889	0.182889	0.373901	0.41599	0	0	0	0	0	0	0	0	1	0.563986	0.815329	2.0336	0	0	0	0.569786	0.398561	0.226047	0.295076	0	0	-0.271311	0	-0.79823	-0.213908	0.155241
CATMA4c42074	At4g03070	AOP1 (2-oxoglutarate?dependent dioxygenase 1.1); oxidoreductase, acting on paired donors, with incorporation or reduction of molecular oxygen, 2-oxoglutarate as one donor, and incorporation of one atom each of oxygen into both donors	0.059178	1.33232	0.0710509	0.484329	-0.0835428	0.864035	1.18156	-0.141554	0.470923	0.207611	0.0576222	0.276827	-0.853946	0.550612	-0.778753	1.44627	0	0.0728374	0.430351	0.873813	0.56464	-0.0701218	0.317034	0.124442	-0.594029	-0.136564	0.0755858	-0.0472753	0.127114	0.725198	0.485457	-0.289847	1.38513	-0.468962	0.316242	0.273364	0.243185	0.324157	0.494848	0.372874	1.2195	0.14369	-0.265468	-0.683874	0.328406	0.148451	0.31966
CATMA1a35155	At1g37130	NIA2 (NITRATE REDUCTASE 2)	0	0	0.0115433	0	0.31528	0.98118	2.45821	0	0.470776	0.308568	0.17092	0.294598	-0.556082	-0.0128499	0	0.803392	0.973413	0.241575	0.283776	0.442573	0.437298	-0.798546	0	-1.27601	0	0.361705	0.509656	-0.200533	0.283736	0.511283	0.409438	0	0.0456486	0.401521	0	1.42941	0.375316	0.274063	0.242708	0.297205	0	0.0868653	0	0	0.786134	0.1746	0.153806
CATMA3a07860_bis	At3g09020	alpha 1,4-glycosyltransferase family protein / glycosyltransferase sugar-binding DXD motif-containing protein	-0.687322	1.28174	0.968919	0.276278	0.208138	1.51745	0.197748	0	0.470368	0.258619	0.11177	0.294598	1.16968	1.90696	2.28782	-0.706611	-0.272859	0.876996	0.590206	0.211491	0.394837	0.685895	0	0.032407	0.346691	1.35016	0.634864	0.508336	0.205527	0.0563	0.276066	0.799573	0	0	0	0	0.159915	0.159915	0.373901	0.33244	1.41592	0.382668	0.177767	-0.699869	1.5005	0.555398	0.411209
CATMA3a08650	At3g09770	zinc finger (C3HC4-type RING finger) family protein	0	0.660935	0.584732	0.0990393	1.20427	0.674677	-0.0967495	0.631114	0.469752	0.154477	0.0188226	0.202737	0.0406098	0.743185	1.12531	0.633897	0.728754	0.65435	0.174975	0.0201266	0.394837	0.0330036	0	0	0.0306704	0	0.187899	0.0419289	0.0298819	0.219518	0.309763	-0.0348726	0.330031	0.536356	1.49321	0.69254	0.603454	0.253607	0.0760321	0.290631	0	0.18507	-0.525075	0.0752002	0.56555	0.060149	0.175694
CATMA3a19675	At3g20050	ATTCP-1 (Arabidopsis thaliana T-complex protein 1 alpha subunit); ATP binding / protein binding / unfolded protein binding	0	-0.788592	-0.257862	0	1.13343	-0.214311	2.48218	1.39877	0.469202	0.386734	0.264384	0.305445	-1.01926	-1.64314	-1.18214	0.107511	-0.71332	-0.890069	0.291163	0.037771	0.394837	0	-1.21004	0.0319483	0.123479	0.318878	-0.164723	-0.150076	0.221671	0.528443	0.416403	-1.83394	-0.0986436	-0.63606	-0.532412	0	-0.620212	0.32694	0.130688	0.295076	-0.393526	0.785706	-0.846698	0.751772	1.12288	0.284027	0.38156
CATMA3a53225	At3g60190	ADL4/ADLP2/DRP1E/EDR3 (DYNAMIN-LIKE PROTEIN 4); GTP binding / GTPase	-0.178827	0.825806	0.48514	0.524505	0.778629	0.454936	0.536994	0.324665	0.468981	0.109533	0.00364795	0.113863	0.0389756	1.71932	0.218083	0.411267	0.447129	0.566954	0.297238	0.129131	0.394837	-0.354801	1.04553	-0.0187979	0.536082	-0.702582	0.0668455	0.0953787	0.254967	0.723682	0.484965	0.398076	0.609967	0.295336	0.993892	-1.03253	0.252949	0.342912	0.50166	0.375313	2.57741	-0.0486654	1.35811	-0.341551	1.32856	0.974773	0.530127
CATMA4a32210	At4g30600	signal recognition particle receptor alpha subunit family protein	0.357926	0.523641	0.257856	0.218288	0.43252	0.74266	0.698904	0.516217	0.468501	0.0673564	0.000220098	0.0398754	0.140928	0.230113	1.26127	-0.411664	0.216077	0.287345	0.270826	0.348506	0.412494	0.0191611	-0.39355	-0.378402	0.618741	-0.795432	-0.549888	-0.246562	0.204256	0.28137	0.322783	1.00505	1.08521	0.9458	0.89375	-0.151157	0.755732	0.228948	0.0299083	0.249628	1.58934	-0.213265	1.18076	-0.215465	0.641227	0.596519	0.3636
CATMA3a23850	At3g23920	BAM1/BMY7/TR-BAMY (BETA-AMYLASE 1); beta-amylase	0.303097	0.480307	-0.0304792	0.221022	0.937044	0.356201	0.922517	0.558299	0.468501	0.118326	0.00546588	0.134599	-0.539522	-0.798908	-0.131491	0.225896	-1.13163	-0.47513	0.239738	0.118548	0.394837	0.754214	1.11309	1.35867	-0.0490376	0.339442	0.231593	0.624662	0.222399	0.0376039	0.254754	1.45105	1.43107	1.19095	1.45455	1.15593	1.33671	0.0670045	3.72544e-05	0.0486638	0.470657	0.2826	0.464651	0.244782	0.933912	0.47932	0.122607
CATMA_GFT_01304	At3g46080 // At3g46090	zinc finger (C2H2 type) family protein	2.04098	0	0.251616	0	0.998451	0.454899	0	0	0.468243	0.256304	0.110445	0.294598	-0.0680379	0.768908	0.776424	1.13789	0	0.523037	0.237239	0.0921696	0.394837	0.692808	0	0.460823	0	0.324695	1.20833	0.447775	0.18751	0.0625419	0.278314	1.01372	0	0.0211101	0	0	0.206966	0.20173	0.362902	0.330219	0.617819	0.253747	0.00750014	-0.659571	0.799479	0.203795	0.256192
CATMA3a48240	At3g55240	expressed protein	3.15994	2.42312	0.211842	0.401166	-0.958996	0.378684	-0.470119	-1.40062	0.468127	0.559898	0.430715	0.361743	0	-1.42871	-0.356181	-1.23998	-1.34541	-0.874056	0.291194	0.0398781	0.394837	0.38708	0	-2.10438	-0.722635	-2.03173	-1.4721	-0.990628	0.428463	0.068731	0.283624	-1.66844	-0.491394	0.123422	-0.636634	-0.842077	-0.703024	0.290135	0.0725201	0.290631	1.17944	0	-0.491428	0.888367	1.02328	0.519931	0.325364
CATMA4a39170	At4g37650	SHR (SHORT ROOT); transcription factor	1.95372	1.1886	-0.129287	-0.00204717	0.594119	-0.75944	0.268406	0.624392	0.467307	0.295536	0.157841	0.294598	-0.0159779	1.06243	0.59388	0.745478	0.429065	0.562975	0.178443	0.0343509	0.394837	0	-0.442015	0	0.606222	0.588824	0.363597	0.186105	0.166732	0.31509	0.332796	0.226001	0.00917253	0.802089	-0.094867	0.42712	0.273903	0.159816	0.161707	0.295076	0.0241602	0.230772	1.04199	-0.51403	0.602162	0.277011	0.262939
CATMA5a54830	At5g59080	expressed protein	1.23567	0.393586	1.3994	0.539392	-0.493011	0.533451	0.504939	-0.377334	0.467013	0.235707	0.0880098	0.294598	-0.572805	0.343028	0.358161	1.95585	-1.21177	0.174493	0.534581	0.760478	0.532662	0.436474	-1.69888	-1.33618	-1.13761	-0.916102	-0.714995	-0.894548	0.300299	0.0308406	0.248765	-2.21391	0.183805	-1.16579	0.788677	0	-0.481443	0.536532	0.420272	0.347825	0.348743	-0.306124	-0.503565	-0.848837	0.779046	-0.106148	0.294959
CATMA5a06010	At5g06805	transposable element gene	0	1.44881	0	0	2.28569	0	0	0	0.466812	0.315665	0.182721	0.294598	0	1.98397	0	0.538187	0	0.504431	0.384286	0.259551	0.395629	0	1.26788	0	0.222821	0	0	0.248449	0.207107	0.284026	0.324112	0.672199	0.154694	0	0	0.287654	0.222909	0.124516	0.147914	0.295076	0	0	0	0	0.422358	0.0844715	0.0844715
CATMA5a59010	At5g63490	CBS domain-containing protein / octicosapeptide/Phox/Bemp1 (PB1) domain-containing protein	-0.0248049	0.733405	-0.164603	-0.0507344	1.27385	0.38114	0.964991	0.620738	0.466748	0.184673	0.0393803	0.264183	0.416323	0.135688	-0.222638	0.459188	-0.806778	-0.00364324	0.234838	0.988365	0.59216	0.863864	0.945322	0.0377312	0.628232	-0.393755	-0.39541	0.280997	0.249909	0.311906	0.331456	1.05297	1.16232	0.48141	0.495801	0.787033	0.795906	0.139533	0.00466961	0.175942	1.06939	0.0623815	0.109754	0.143356	1.01046	0.479069	0.229519
CATMA2a26250	At2g27830	expressed protein	0.363095	2.17424	0.442347	0.390756	0.155594	0	0.223291	-0.0185657	0.466345	0.2515	0.106102	0.294598	1.70995	1.99844	1.56282	-0.320696	0.221142	1.03433	0.456214	0.0859932	0.394837	0.734152	-1.58829	0.517783	-0.0675816	0.391125	-0.197468	-0.0350463	0.342486	0.922473	0.547143	0.91434	0.454516	0.1189	0.456365	0	0.388824	0.159544	0.071432	0.290631	0.710742	0.0355593	-1.13806	-1.31304	1.02232	-0.136495	0.473163
CATMA_GFT_03177	At4g22870 // At4g22880	leucoanthocyanidin dioxygenase, putative / anthocyanidin synthase, putative	0	0.548297	0.38115	0.016211	2.31742	0	0.467509	0	0.466323	0.276957	0.136107	0.294598	0.00014858	-2.46608	-0.0198794	0.493062	0	-0.39855	0.525874	0.490718	0.452184	0.602717	-0.0963219	2.30067	1.32013	0	-0.110619	0.669428	0.397147	0.152687	0.307752	0	0	0	0.570904	0	0.114181	0.114181	0.373901	0.33244	-1.87813	0.501516	0.0139493	1.0496	0.262063	-0.0102004	0.497438
CATMA1a16765	At1g17745	PGDH (3-PHOSPHOGLYCERATE DEHYDROGENASE); phosphoglycerate dehydrogenase	0	1.24265	0	0	0.321833	1.49535	0.544436	0.122175	0.465805	0.209564	0.0616283	0.283274	1.65889	1.9215	0.744883	0.462211	0	0.957498	0.362531	0.0575113	0.394837	0	1.70881	0.149194	0.972437	0.299592	0.608851	0.623147	0.25939	0.0614418	0.27726	0.224916	0.669533	1.35903	-0.533175	0.324	0.408862	0.30816	0.255254	0.301021	-0.614819	0.239976	1.71223	0.885322	1.45902	0.736346	0.422423
CATMA2a00590	At2g01540	C2 domain-containing protein	0.763991	0.770141	0.298121	0.841305	-0.0234405	0.171751	0.558108	0.336871	0.464606	0.111932	0.00429091	0.119274	0.0385727	0.303063	0.315529	0.459422	0.136492	0.250616	0.0736719	0.0272326	0.394837	-0.389869	0.19486	-0.225175	0.633304	0.0845152	0.0464236	0.0573433	0.145065	0.708927	0.480417	0.401048	-0.153862	0.600355	0.0396861	0.00396773	0.178239	0.139227	0.269674	0.305007	0.541191	-0.340631	1.17037	0.151283	0.180892	0.340621	0.250417
CATMA1a04320	At1g05420	ATOFP12/OFP12 (Arabidopsis thaliana ovate family protein 12)	0	0	0.402204	-1.24472	1.11681	-0.235663	2.30649	1.36953	0.464332	0.389243	0.271766	0.306752	-0.0682172	0	-1.14314	1.6045	-0.475057	-0.0163812	0.453331	0.972906	0.588919	0.0157164	0	0.265984	-0.0463547	-0.590051	-0.48774	-0.140407	0.134277	0.343613	0.342649	1.22119	-0.261633	0.300787	0.552102	0	0.362489	0.25476	0.227857	0.295076	0.082975	0.0515624	-0.429231	0.14145	1.0651	0.182372	0.243099
CATMA4c42341	At4g16240	unknown protein	0.726672	0.0369356	0.143063	0.457535	0.730321	0.772292	0.523569	0.32348	0.464233	0.0985327	0.00217914	0.0906094	0.207707	2.68495	2.06991	0.870341	-0.122764	1.14203	0.53796	0.101014	0.394837	0.991108	0.106265	0.153705	0.769946	0.275927	0.847081	0.524005	0.158768	0.0214651	0.240886	1.24881	1.52881	0.503176	1.04946	-0.105954	0.844861	0.291	0.0439723	0.265554	0.138091	-1.3083	0.0670242	-0.267222	-0.0968608	-0.293454	0.263195
CATMA3a20640	At3g20880	zinc finger (C2H2 type) protein (WIP4)	0	0.415153	0	0	1.70586	0.588581	0.184239	0.819428	0.464158	0.207477	0.0603306	0.281925	0	-0.536358	0	0.111209	0	-0.0850297	0.114869	0.500253	0.455248	0	0.0224743	-0.310588	0.00924929	0	-0.0829405	-0.0603009	0.0523188	0.301197	0.329579	1.0761	-0.14061	-0.0832837	0.736432	0	0.317728	0.247212	0.268076	0.304502	0.0445946	0	0.388472	0.121564	0.281874	0.167301	0.073206
CATMA1a60100	At1g70820	phosphoglucomutase, putative / glucose phosphomutase, putative	1.03321	1.00471	0	0	-0.291823	0.277397	1.35278	0.334188	0.463808	0.209584	0.0625207	0.284585	0	1.41959	0.81163	0.99696	-1.34291	0.377053	0.487877	0.482745	0.450515	0	0	-0.149676	0.175284	0	-0.590923	-0.0942191	0.107866	0.422362	0.372732	-0.651947	0.246592	-0.972335	-0.246791	-0.740415	-0.472979	0.214692	0.092337	0.290631	0.497312	0.47334	-0.380374	-0.54815	0.311372	0.0707003	0.222315
CATMA4a36010	At4g34200	EDA9 (embryo sac development arrest 9); NAD binding / amino acid binding / binding / catalytic/ cofactor binding / oxidoreductase, acting on the CH-OH group of donors, NAD or NADP as acceptor / phosphoglycerate dehydrogenase	0	0	0	0	2.26883	0	0	1.44132	0.46377	0.313516	0.182608	0.294598	-0.0932507	0	0.312239	0	0	0.0437977	0.0694974	0.562769	0.474766	0	0	0	0	0	0	0	0	1	0.563986	0.208109	0.232734	0	0	0	0.0881688	0.0541323	0.178695	0.295076	0.129727	0.701239	0	0	1.26702	0.419596	0.248354
CATMA5a46690	At5g50730	expressed protein	-0.064938	0	0	0	-0.145289	0.411853	2.07863	1.42697	0.463403	0.293804	0.158743	0.294598	-0.781659	0	0	0	0	-0.156332	0.156332	0.373901	0.41599	0.15441	0	0.351681	0	0.19607	2.00278	0.450824	0.315047	0.211848	0.30945	-2.19672	0.472711	1.52067	0.131765	0.218794	0.0294428	0.609196	0.96377	0.514835	-0.223785	0	-0.452195	-0.412809	-0.964522	-0.410662	0.160009
OPA015640	At5g10290	leucine-rich repeat family protein / protein kinase family protein	0	0	0.990133	0.626358	0.673656	1.00185	0.1854	0.229825	0.463402	0.146352	0.0157878	0.191674	0.435367	-0.214228	0.115735	0.0939167	0	0.086158	0.105009	0.45802	0.443148	0	0	0.0299829	0.101299	0	0.421661	0.0921572	0.0678235	0.232299	0.310731	0.504326	0.658017	0.333105	0.250315	0.358456	0.420844	0.0720733	0.00428827	0.17114	0	0.0229834	0.264356	-0.0301179	0.404301	0.132304	0.0858068
CATMA3a54596	At3g61440	ATCYSC1 (BETA-SUBSTITUTED ALA SYNTHASE 3;1); L-3-cyanoalanine synthase/ cysteine synthase	0	0	0	0	0.990749	0.437343	1.07998	1.19471	0.462847	0.191456	0.0462612	0.273512	0.0426773	-0.925807	0	0.146316	0	-0.147363	0.19644	0.494869	0.453286	0.224345	-0.0138505	-0.950483	-0.0790355	1.16036	0.233814	0.0958585	0.277258	0.743612	0.491136	0	0.0322701	-1.64369	0.73352	0	-0.175579	0.392852	0.678054	0.435487	0	0.407661	0	0	-0.931299	-0.104728	0.221209
CATMA2a34860	At2g36630	expressed protein	1.73836	-0.0397467	0.353164	-0.107072	0.0281009	0.065785	1.26871	0.39306	0.462544	0.239691	0.0949571	0.294598	0.752031	0.828471	-0.0779452	-0.485954	1.69585	0.542491	0.380695	0.227282	0.395426	0.219811	0.774442	0.454686	0.218592	0.791993	1.19629	0.609303	0.156362	0.0114467	0.215531	1.25341	0.147698	1.56342	0.184734	0.361475	0.702148	0.294692	0.0757708	0.290631	0.175333	-0.56444	0.435981	0.75045	-0.544779	0.0505092	0.263308
CATMA_GFT_01688	At4g21040 // At4g21050 // At4g21080	Dof-type zinc finger domain-containing protein	0	0.812628	0.543654	0.109686	1.87871	0.630322	0.608431	-0.883397	0.462504	0.278199	0.140366	0.294598	0.0919749	0	0.0341406	1.0374	0	0.232702	0.201874	0.313228	0.403936	0	0	0	0	0	1.00464	0.16744	0.16744	0.363217	0.35102	-0.110936	1.01279	0	-0.0541161	0	0.169548	0.211808	0.468278	0.363022	0.279626	0.595294	0.39067	-0.612518	0.694443	0.269503	0.232321
CATMA5a59810	At5g64380	fructose-1,6-bisphosphatase family protein	4.83475	0	-0.694001	0.0606562	-0.748746	-0.0737629	0	0.315988	0.461861	0.638351	0.492822	0.383081	-0.197772	0	0.190119	-0.0817642	0	-0.0178835	0.0633819	0.791822	0.541258	-0.282159	0	1.3152	0	0.396022	1.13831	0.427895	0.268538	0.171945	0.307752	1.78065	-1.74579	0	-0.461389	0	-0.0853056	0.565464	0.887389	0.495105	0	-0.0870719	0	1.50208	-2.51093	-0.219185	0.645305
CATMA5a30270	At5g35170	adenylate kinase family protein	1.04998	0	0.787478	0.336287	0.753807	0.394555	0.0726239	0.300072	0.46185	0.13014	0.00935779	0.165025	0.0657322	0	0.169456	-0.147306	0.395784	0.0967333	0.0907175	0.346366	0.412086	0.831763	0.53837	0.358286	0.236509	0.0567794	0.215967	0.372946	0.11274	0.0212871	0.240886	0.567277	0.70689	0.0484318	-0.160456	-0.365512	0.159326	0.206913	0.484246	0.368762	0.663812	-0.184484	0.415542	0.0235538	0.661558	0.315996	0.171216
CATMA5a11880	At5g13650	elongation factor family protein	0.371209	0.31997	0.868527	-0.905572	0.734945	1.67035	1.58598	-0.959577	0.460729	0.35058	0.230206	0.300008	0.616611	0.0496365	-0.0032856	0.776239	2.68901	0.825643	0.490285	0.167466	0.394837	1.36865	0.460501	1.5657	-2.19433	-0.203064	0.244145	0.206933	0.553644	0.723903	0.484965	0.755889	-0.446254	0.221154	-0.225076	2.28364	0.517871	0.487039	0.347575	0.325823	0.678348	0.13443	0.780874	0.140375	0.620478	0.470901	0.138555
CATMA4a34790	At4g33050	EDA39 (embryo sac development arrest 39); calmodulin binding	-0.937641	0.757395	1.47435	1.25955	0.839775	0.466252	0.048445	-0.223259	0.460609	0.283175	0.14785	0.294598	1.27411	2.80689	1.83129	1.74792	-0.688135	1.39442	0.577165	0.0730808	0.394837	0.872371	-0.135488	1.06897	0.467487	0.397028	0.0594767	0.454975	0.187954	0.0600672	0.276492	-0.170421	0.313896	-0.184602	-0.324335	0.253468	-0.0223989	0.128176	0.869764	0.490081	1.39101	1.04541	2.71186	-2.24667	1.57312	0.894945	0.833653
CATMA2a39570	No match	unknown protein	0	0	-0.349651	0.662871	0.808993	1.57553	0	0.986396	0.460518	0.230481	0.0858626	0.294598	0.0102938	0.525097	0.0978658	0.38499	0	0.203649	0.106363	0.128057	0.394837	1.08287	-0.624541	0.443681	0.954479	0.976569	0.911802	0.624143	0.265724	0.0656549	0.279498	0.416984	0	-2.07494	-0.675479	0.819764	-0.302735	0.507411	0.582883	0.402145	0	1.02798	0	0.252621	0.723053	0.400731	0.204993
OPA004607	At1g79620	leucine-rich repeat transmembrane protein kinase, putative	0	0	0.3707	0.228492	1.2009	0.876152	0.489755	0.51777	0.460471	0.147061	0.0165827	0.192561	-0.166981	-0.465344	-0.277086	0	0	-0.181882	0.0882606	0.108361	0.394837	0	0	0	0.554959	0	0.933859	0.248136	0.164382	0.191549	0.307752	0.201042	0.242807	0.483275	0.514722	0	0.288369	0.0954155	0.0390769	0.260431	-0.486038	-0.163797	0.730922	-0.29348	0.391001	0.0357214	0.22693
CATMA4a27440	At4g25750	ABC transporter family protein	0	0	0	0	0.647602	1.68036	0.38845	0.963914	0.46004	0.216709	0.0714204	0.293038	-0.128073	0	0	0	0	-0.0256147	0.0256147	0.373901	0.41599	0	-0.101372	0	1.81282	0	1.49946	0.535152	0.357149	0.194303	0.307752	1.60563	0.573037	0.316934	0	0	0.499121	0.296755	0.167874	0.295076	0	0	0	0	0.325106	0.0650212	0.0650212
CATMA1c72004	At1g66000	unknown protein	0	0.508827	0.772181	1.41308	0.38622	0.219645	0.15888	0.219316	0.459769	0.15989	0.0238028	0.220743	0.37249	-0.248077	0	0.574974	0	0.139877	0.147149	0.395644	0.421419	1.26295	0.534698	0.200496	0	0.635355	0.163774	0.466212	0.186862	0.0548273	0.274708	0.303043	0	1.13831	0.269049	0.385949	0.419271	0.191049	0.0932153	0.290941	0.0916466	0.668954	0.825037	0.15861	0.50169	0.449187	0.14223
CATMA1a62920	At1g73600	phosphoethanolamine N-methyltransferase	1.28338	0.596752	0	0.303566	0.381641	0.482052	0.873134	-0.242575	0.459743	0.169223	0.029904	0.243772	-0.554608	0.813739	0.385252	3.00934	0.2933	0.789404	0.597684	0.257073	0.395629	-0.125991	0	0	0	-0.631381	-1.60503	-0.393733	0.262074	0.193313	0.307752	-0.246576	0.0522874	-0.0523328	-0.566901	-1.1302	-0.388745	0.213236	0.142368	0.295076	1.06749	-0.802805	0.657475	1.13786	-0.304359	0.351132	0.386471
CATMA3a20095	At3g20410	CPK9 (CALMODULIN-DOMAIN PROTEIN KINASE 9); calmodulin-dependent protein kinase/ kinase	0	0	0	0	0.193349	0.151156	1.58515	1.74651	0.459519	0.265045	0.126558	0.294598	-0.401511	0.647362	0	-0.89197	0	-0.129224	0.254205	0.637965	0.497521	0	-0.803556	-0.522632	1.18813	0	0.0594171	-0.0131061	0.278867	0.964335	0.556639	0.210246	0.602748	-0.231887	1.35856	0	0.387934	0.278792	0.236471	0.296578	0.506067	0.221889	0	0.0951008	1.83934	0.532479	0.33763
CATMA4a14030	At4g13850	ATGRP2 (GLYCINE-RICH RNA-BINDING PROTEIN 2); RNA binding / double-stranded DNA binding / single-stranded DNA binding	0.535872	1.18117	0.151861	1.42883	0.334332	0.781859	0.522869	-1.26768	0.45864	0.288704	0.156171	0.294598	1.3344	1.72417	2.03602	-1.65096	-0.237581	0.64121	0.693727	0.407644	0.42572	0.0681074	1.65278	1.35553	0.669463	-0.150554	-0.0804066	0.585821	0.315805	0.122756	0.305257	-1.36701	0.151785	0.148311	0.0754427	-0.193671	-0.237029	0.289486	0.458881	0.360137	2.46844	1.20722	0.632392	0.833351	0.826341	1.19355	0.33204
CATMA2a20620	At2g22060	expressed protein	0	0	0	0	3.66629	0	0	0	0.458286	0.458286	0.350617	0.32988	0	0	0	0	0	0	0	1	0.59551	0	0	0	0	0	0	0	0	1	0.563986	0	0	0	0	0	0	0	1	0.52382	0	0	0	0	0	0	0
CATMA5a16930	At5g18620	CHR17 (CHROMATIN REMODELING FACTOR17); DNA-dependent ATPase	0	0	0.667387	0.18554	0.186837	1.1644	0.102562	1.35589	0.457827	0.190988	0.0476652	0.27417	0.24297	0	-0.356572	0.353293	0	0.0479383	0.122373	0.715226	0.520333	0	0	0	0	0	0.391407	0.0652345	0.0652345	0.363217	0.35102	0.1996	0	0.350265	0	0.225291	0.155031	0.0682307	0.085523	0.290631	0	0.0328908	0	0.0241778	0.0533648	0.0220867	0.0101859
CATMA4a39295	At4g37790	HAT22 (homeobox-leucine zipper protein 22); transcription factor	1.11065	0.718587	0.304887	1.02166	-0.00553435	0.177548	0.73776	-0.406093	0.457432	0.18677	0.0441604	0.270701	0.241189	0.809997	0.465968	0.876118	-0.669144	0.344826	0.278586	0.28349	0.399282	0.975908	0.918797	0.552043	0.990332	0.982928	0.414633	0.805774	0.104009	0.000572833	0.132218	0.3949	0.347071	0.533788	0.306424	0.502575	0.416952	0.0439136	0.000686675	0.0913568	0.166294	0.285834	0.388793	0.670828	1.05993	0.514336	0.159887
CATMA3c57638	At3g48540	cytidine/deoxycytidylate deaminase family protein	0	0	0	0	1.2303	1.18834	1.15335	0.0760117	0.456	0.215402	0.072043	0.293077	0	0	0.319148	0.229407	0	0.109711	0.068666	0.18534	0.394837	0	0	0	0	0	0	0	0	1	0.563986	0.45147	0.227454	0.365391	0.171164	0	0.243096	0.0783871	0.0361781	0.258274	0	0	-0.136685	0	0.620837	0.0968303	0.133649
CATMA2a16550	At2g17880	DNAJ heat shock protein, putative	0	2.23957	0.94029	1.51274	-2.05732	0	0.0801634	0.92848	0.45549	0.455708	0.350833	0.329881	0.425338	0.396634	1.26541	1.3324	-0.337006	0.616555	0.310456	0.117993	0.394837	1.26983	1.34257	-0.0433189	0.0506343	-0.582941	-0.260248	0.296087	0.331709	0.41296	0.369158	-0.0984529	-0.38732	1.23843	0.231776	0.593962	0.31568	0.28299	0.327123	0.321686	0.664003	-1.11325	2.11239	0.0567647	0.0113512	0.346252	0.526607
CATMA3a22440	At3g22440	hydroxyproline-rich glycoprotein family protein	0	1.6268	0.104945	0.0812698	0.200525	0.0517829	1.48638	0.0881976	0.454987	0.241571	0.101649	0.294598	-0.196395	2.63325	-0.857013	-1.36628	-0.407166	-0.0387197	0.697569	0.958397	0.585542	0	0	0	0	0.0864939	0.508107	0.0991001	0.0830118	0.286099	0.324435	0.707375	0.554755	0.88662	0	0	0.42975	0.18314	0.0788101	0.290631	0.258225	-0.856591	0.0724751	-0.7056	0	-0.246298	0.223633
CATMA3a47595_new	At3g54680	proteophosphoglycan-related	0	0.287189	0	0	1.53879	0.936938	0.232448	0.641088	0.454556	0.195496	0.0529917	0.276363	0.539617	0.868761	0.527384	0.41869	0	0.47089	0.139764	0.0280648	0.394837	1.03363	0.751658	1.31686	1.13733	0	0.890169	0.854941	0.188669	0.00621726	0.200128	1.76055	1.06851	0.206594	0	0	0.607131	0.349349	0.157225	0.295076	0.0944793	0.157846	0.419819	0.80948	0.831633	0.462651	0.156001
CATMA3a01540	At3g02570	MEE31 (maternal effect embryo arrest 31); mannose-6-phosphate isomerase	0	0.184689	-0.228875	0.667917	-0.151264	0.579547	1.33032	1.25089	0.454153	0.214468	0.0719781	0.293077	-1.00833	0.430616	0.662849	-0.858723	0.848077	0.0148969	0.393514	0.971616	0.58873	0	0.458669	0	0.474032	-0.190754	0.259921	0.166978	0.111316	0.193896	0.307752	1.29092	0.951722	0.648505	0.625066	1.04973	0.913188	0.125674	0.00190525	0.13259	0.786667	-1.05841	-0.51384	-0.757333	0.200671	-0.268449	0.335902
CATMA2a37550	At2g39310	jacalin lectin family protein	0.750401	0.30035	0.12097	0.459707	0.648537	0.197567	0.5094	0.643165	0.453762	0.0807175	0.000797735	0.0737677	-0.131838	0.511227	0.274131	0.646785	1.10742	0.481545	0.204837	0.0784409	0.394837	0.0774026	0.681367	-0.490922	0.0984459	-0.150148	-0.0757813	0.023394	0.157687	0.887858	0.537157	0.453588	0.240452	-0.156559	0.254584	0.657456	0.289904	0.135076	0.0983966	0.293004	-0.0609735	-0.37306	0.060452	-0.545912	-0.0918306	-0.202265	0.111455
CATMA1a64945	At1g75630	AVA-P4 (vacuolar H+-pumping ATPase 16 kDa proteolipid subunit 4); ATPase	0	0	0.461434	0	0.782796	1.31706	0.216991	0.851685	0.453746	0.173499	0.034647	0.258467	1.21939	0.188663	-0.101941	0.350786	0	0.331379	0.235254	0.231731	0.395426	0	0	0	-0.33115	0	0.349161	0.00300195	0.0878483	0.974062	0.559114	0.578987	0.848052	0.522096	0.479035	0	0.485634	0.137345	0.024103	0.249399	0.163356	1.17271	0.766774	0.925706	0.393206	0.68435	0.181623
CATMA5a10440	At5g11670	ATNADP-ME2 (NADP-MALIC ENZYME 2); malate dehydrogenase (oxaloacetate-decarboxylating) (NADP+)/ malic enzyme/ oxidoreductase, acting on NADH or NADPH, NAD or NADP as acceptor	0.648236	0.020591	1.52925	0.253253	-0.0581256	0.0671401	0.476118	0.692046	0.453564	0.183767	0.042949	0.268429	1.13091	1.32453	1.28652	-0.472761	-0.294233	0.594991	0.401774	0.212746	0.394837	-0.152184	0.260567	0.17655	0.343201	0.244655	-0.00230317	0.145081	0.0760663	0.114784	0.29737	0.115167	1.14562	0.344675	1.71592	-0.954437	0.473388	0.45713	0.358901	0.329447	0.585352	-0.332018	1.19134	-0.0983274	0.520033	0.373276	0.269777
CATMA2b38240	At2g40010	60S acidic ribosomal protein P0 (RPP0A)	0	0	0.566003	0.325225	0.852946	-0.0376226	0.861431	1.05146	0.45243	0.156133	0.0230609	0.219732	0.712948	0	-0.525708	0.037162	0	0.0448803	0.196974	0.830936	0.552661	0	0	0	0.259791	0	1.00639	0.21103	0.164632	0.256121	0.314347	0.34147	0.338787	-0.0426746	-0.615492	0	0.00441812	0.174919	0.981059	0.519734	0	0.516	0.943491	-0.149136	0.305529	0.323177	0.193624
CATMA_GFT_00640	At2g04040 // At2g04080 // At2g04070 // At2g04050 // At2g04090 // At2g04066	ATDTX1; antiporter/ multidrug efflux pump/ multidrug transporter/ transporter	0.70988	0.734888	0	0	0.303568	1.32451	0.91038	-0.365573	0.452207	0.19897	0.0572457	0.276827	0.757542	1.22722	1.49586	0.0191362	0.454338	0.790819	0.264324	0.0402644	0.394837	0	0.659565	1.22893	-0.0146505	0.552993	0.983818	0.568442	0.206595	0.0402393	0.258001	0.96449	0	1.08056	0	0.642224	0.537454	0.230869	0.0804316	0.290631	1.02212	1.21859	0.222961	0.441126	0.788914	0.738743	0.182713
CATMA3c57691	At3g50770	calmodulin-related protein, putative	0	0.168998	0	0	0.629678	1.61214	1.63717	-0.431284	0.452087	0.275659	0.145007	0.294598	0.851324	2.89748	2.04707	0.292355	0	1.21765	0.546938	0.08998	0.394837	0.406586	-0.267472	0.498639	1.89704	-0.214591	0.962996	0.5472	0.329702	0.157874	0.307752	0	0.432689	-0.233397	0.222862	0.320974	0.148625	0.119151	0.280305	0.307872	0.53041	1.86704	0.13131	0.489565	0.404865	0.684638	0.303674
CATMA3a16340	At3g16940	calmodulin-binding protein	0.808362	0	0.314011	0.260387	0.949904	0.341856	-0.0110066	0.952045	0.451945	0.140885	0.0149013	0.189933	0.217036	0.190161	-0.332018	0.29159	0	0.073354	0.112166	0.548816	0.470829	-0.680143	0.261172	0.0477302	0.0347361	0.440431	-0.204031	-0.016684	0.160024	0.921016	0.546861	0.430437	0.850481	0.545178	-0.297283	0.501563	0.406075	0.189904	0.0992752	0.293394	0.453649	0.51661	-0.278755	0.0962407	0.606035	0.278756	0.164074
CATMA5a32880	At5g37540	aspartyl protease family protein	0	0	0.979365	0	0.393429	0.612903	0.593944	1.03447	0.451764	0.151172	0.020272	0.207155	-0.354234	0.190038	0.0864134	0.768213	0	0.138086	0.182192	0.490699	0.452184	0.630182	-0.301088	0.740407	0.671873	0.0789805	0.563255	0.397268	0.169702	0.0662995	0.27993	0.280843	0	0.681045	0.384003	0.712235	0.411625	0.132336	0.0358559	0.258274	0.278143	-0.0902647	0	-0.179574	1.2614	0.25394	0.263292
CATMA3a03650	At3g04650	oxidoreductase	0	0	0	0	0	1.08863	1.6974	0.822043	0.451009	0.23584	0.0974206	0.294598	-0.147621	0	0.211336	0.605273	0	0.133798	0.131015	0.36488	0.415724	0	0	0	1.16008	0	-0.153148	0.167821	0.200021	0.439716	0.380065	0	0	0	1.50967	0	0.301935	0.301935	0.373901	0.33244	0	0.132493	0	0.11742	-1.14347	-0.178712	0.242815
CATMA4a40746	At4g39350	CESA2 (CELLULOSE SYNTHASE 2); cellulose synthase/ transferase, transferring glycosyl groups	0	0	0	0	0.460921	1.15591	1.98588	0	0.45034	0.262878	0.130418	0.294598	0	0	0	0	0	0	0	1	0.59551	0	0	0.56351	0	0	-0.251122	0.0520647	0.110203	0.656512	0.46312	0	0.577918	0	1.49552	0	0.414688	0.292468	0.2292	0.295307	0	0	0	0	-0.12446	-0.0248921	0.0248921
CATMA1a12000	At1g13020	eukaryotic translation initiation factor, putative (EIF4B5)	0.170317	0.954468	0.917644	0.41435	0.85982	0.0527286	-0.0443064	0.274205	0.449903	0.143533	0.0165056	0.192561	-0.151555	1.50429	1.38466	0.748495	0.363729	0.769923	0.310787	0.0684062	0.394837	0.666002	0.898431	0.0687262	0.809252	0.320762	0.605349	0.56142	0.12761	0.00702509	0.200128	0.713799	0.786463	0.554763	0.558417	0.536246	0.629938	0.0505358	0.000238204	0.0913568	1.23921	-0.636093	1.05178	0.14693	0.270815	0.414528	0.337806
CATMA1a63470	At1g74090	sulfotransferase family protein	1.64933	0	-0.498901	-0.0537404	0.75734	0.936159	-0.466498	1.27184	0.449441	0.287888	0.162453	0.294598	-0.314483	-0.374358	0.00431202	2.27665	0.0834744	0.335119	0.493337	0.53423	0.466414	0.498403	0.715295	0.462045	-0.0490887	0.492543	1.36239	0.580264	0.187475	0.0270011	0.246373	-0.254786	0.893936	0.178052	0.275469	0.0897508	0.236484	0.18709	0.274868	0.305962	-0.00815953	-0.129533	0	-0.430986	-0.156608	-0.145057	0.0780744
CATMA5a08925	At5g10180	AST68 (Sulfate transporter 2.1)	0.686222	-0.00809377	0.79708	1.1387	-0.395995	0.115353	1.16592	0.0942327	0.449177	0.203857	0.0634123	0.285143	0.338941	-0.617467	-0.718731	2.11575	0	0.223699	0.511807	0.684616	0.511424	-0.0790858	0	-0.196807	0.0328724	0.855984	0.113243	0.121034	0.153156	0.465184	0.390628	-0.334709	0.523792	0.170758	0.664584	-0.240465	0.156792	0.199013	0.474849	0.364653	-0.730077	0.0743743	-0.876678	0.644085	0.0623573	-0.165188	0.281905
CATMA5a43885_bis	At5g47910	RBOHD (RESPIRATORY BURST OXIDASE PROTEIN D)	0.130829	0.233751	0.755686	0.861858	0.891314	0.411864	0.59549	-0.291652	0.448642	0.145106	0.017522	0.197085	-0.189545	0.978929	1.25169	-0.566281	-0.304849	0.23399	0.367479	0.558908	0.473738	0	0.178427	0.494705	0.400399	-1.01811	-1.22396	-0.194757	0.302431	0.547966	0.423287	0.337959	0.670883	0	0.0213097	-1.32552	-0.0590731	0.339433	0.870291	0.490081	1.36074	-0.825721	0.0670764	-0.991305	0.787591	0.0796762	0.453275
CATMA5a28985_new	At5g33320	CUE1 (CAB UNDEREXPRESSED 1); antiporter/ triose-phosphate transmembrane transporter	0	1.43803	-0.0579651	1.62848	0.658724	-0.486961	0.457325	-0.0638119	0.446727	0.267628	0.139006	0.294598	1.98128	0.496728	2.14321	-0.451838	2.31869	1.29762	0.544382	0.0756884	0.394837	-0.733789	0	2.07952	-0.320646	0	1.20163	0.371119	0.431401	0.428954	0.375713	1.64959	0.360153	1.11735	-0.12982	-0.051522	0.58915	0.345206	0.163077	0.295076	0.237613	0.572037	0.664082	0.175587	-0.361885	0.257487	0.180968
CATMA5a50820	At5g55050	GDSL-motif lipase/hydrolase family protein	0	0	0	0.363623	1.04286	0.36334	0.350024	1.45313	0.446622	0.188515	0.0496679	0.275106	-0.493542	-0.244611	0	0	0	-0.147631	0.0986013	0.208677	0.394837	0	0	0	0	0	0.11314	0.0188567	0.0188567	0.363217	0.35102	1.45551	0	1.67208	0.759775	0	0.777471	0.351375	0.0913556	0.290631	0.0478998	-0.26402	0.265107	0	1.01344	0.212485	0.217208
CATMA5a11240	At5g13020	emsy N terminus domain-containing protein / ENT domain-containing protein	0	2.66705	0.233455	0	0.323687	0.344971	0	0	0.446146	0.3218	0.208173	0.296129	0.115779	-1.48314	0	0	0	-0.273472	0.303247	0.418148	0.428804	0	0	0	0	0	0	0	0	1	0.563986	0	0	0	0	0	0	0	1	0.52382	0.0434192	0.150906	0	-0.125207	0.318323	0.0774882	0.0747135
CATMA3a20900	At3g21070	NADK1 (NAD kinase 1); NAD+ kinase/ NADH kinase/ calmodulin binding	0.161784	0.686969	0.350823	0	1.12505	0.511043	0.286933	0.443659	0.445783	0.12229	0.00822902	0.157525	-0.149864	0.401426	0.186008	0.941543	-0.507037	0.174415	0.245936	0.517355	0.461954	-0.0407569	0.024244	0.169364	-0.378251	0	0.378345	0.0254908	0.102185	0.812931	0.514068	0.36775	0.93011	0.350815	1.52545	0.284972	0.69182	0.238596	0.0441379	0.265554	1.0454	-0.207035	0.376449	-1.56976	0.991951	0.127401	0.481891
CATMA4a10490	At4g10450	60S ribosomal protein L9 (RPL90D)	-0.289414	0.629166	-0.885422	-0.635243	1.52881	0.0655723	2.71685	0.426634	0.444618	0.422375	0.327471	0.322458	2.55471	0.0411402	2.71775	-0.0643874	1.08536	1.26691	0.594608	0.100133	0.394837	-0.306254	0.60761	-1.17804	0.121269	1.19692	0.311594	0.125517	0.331695	0.720659	0.483934	0.582738	-0.199452	-3.36591	1.7843	0	-0.239664	0.854554	0.793036	0.470653	0.343684	0.559318	0.69103	0.578657	1.70137	0.774811	0.23836
CATMA1a26350	At1g28150	expressed protein	0.18519	-0.100228	0.336772	-0.0134981	1.00009	-0.0955823	1.21671	1.02716	0.444577	0.194639	0.0562936	0.276827	-0.183671	0.313753	0.226052	1.39965	-0.107759	0.329605	0.283787	0.310043	0.403936	0.00760149	0.396165	0.205834	-1.32703	0.900835	0.736221	0.153272	0.325215	0.657279	0.463324	-0.115976	-0.206494	0.524204	-0.5325	1.53049	0.239945	0.365306	0.547158	0.390223	-0.692648	0.692342	-0.419416	-0.269269	-0.0161223	-0.141023	0.235408
CATMA5a50750	At5g54940	eukaryotic translation initiation factor SUI1, putative	0	0.237283	0.131221	0	1.52166	0.232677	1.16617	0.260499	0.443689	0.202487	0.0645643	0.286419	0.701645	0	0.355587	-0.473807	0	0.116685	0.196871	0.585268	0.480788	0	0	0	0	0.0389793	0.191481	0.0384101	0.031269	0.273967	0.320233	-0.254299	-0.5631	0.48052	0	0	-0.0673757	0.171749	0.714848	0.447173	0.333289	0.526004	0.352849	0.168286	0.820895	0.440265	0.110745
CATMA2a40820	At2g42430	LBD16 (ASYMMETRIC LEAVES2-LIKE18)	0	0	0	0	0	3.53273	0	0	0.441592	0.441592	0.350617	0.32988	0	0	0	0	0	0	0	1	0.59551	0	0	0	0	0	0	0	0	1	0.563986	0	0	0	0	0	0	0	1	0.52382	0	0	0	0	0	0	0
CATMA5a59485	At5g63980	SAL1 (FIERY1); 3'(2'),5'-bisphosphate nucleotidase/ inositol or phosphatidylinositol phosphatase	1.49165	0.0573879	0.28723	0.106862	0.297039	0.440134	0.277221	0.571652	0.441148	0.160965	0.0288914	0.240494	0.666726	0.636094	1.24985	1.358	1.12646	1.00743	0.149968	0.00255685	0.394837	0.175805	-0.200562	0.446571	0.452687	0.021656	0.135162	0.171887	0.102786	0.155332	0.307752	0.294822	0.0706	0.769775	0.594216	-0.00522964	0.344837	0.148831	0.0814077	0.290631	1.18955	0.595122	0.224131	-0.512691	-0.162192	0.266784	0.296034
CATMA4c42608	At4g33660	unknown protein	1.40771	1.75376	0.186155	0.818748	-0.20564	0.0537856	0.557116	-1.04892	0.440339	0.318112	0.208811	0.296145	0.0345622	0.790831	3.20953	-3.40554	-0.0644965	0.112976	1.05985	0.920242	0.577053	0.849259	0.79218	0.374151	2.30171	1.07698	-0.0429137	0.891893	0.325346	0.0407259	0.258684	0.0537813	-0.152339	2.24749	-1.81087	0.992945	0.266202	0.670379	0.711576	0.445948	-0.191025	-2.35766	1.32573	0.441996	2.25993	0.295796	0.781595
CATMA3d05110	At3g44140	unknown protein	-0.361635	1.0652	0.223011	0	0.810822	0.782537	0.360202	0.642203	0.440292	0.167773	0.0341929	0.256968	0.314525	0.308582	0.476836	0.821775	0.433413	0.471026	0.093636	0.00733145	0.394837	0.0456221	0.380494	0.658319	0.245933	0.38294	0.482125	0.365905	0.0849491	0.00766186	0.200128	-0.430259	0.41091	0.699904	0.444432	0.425304	0.310058	0.192556	0.182637	0.295076	0.137684	0.549095	0.333478	0.255066	0.655696	0.386204	0.0951049
CATMA5a56200	At5g60490	FLA12 (fasciclin-like arabinogalactan-protein 12)	0	0	0	0	0.0880873	0	1.47435	1.95317	0.439451	0.281938	0.163035	0.294598	0	0	0	0	0	0	0	1	0.59551	0	0	0	0	0	0	0	0	1	0.563986	0	0	2.04651	0.000826908	0	0.409467	0.40926	0.373684	0.332444	0	0	0	0	0.00435996	0.000871992	0.000871992
CATMA1a65270	At1g76040	CPK29 (calcium-dependent protein kinase 29); calmodulin-dependent protein kinase/ kinase	0.507093	0.728946	-0.301564	0.000778845	0.829935	0.818016	0.535328	0.395742	0.439284	0.142479	0.0177366	0.19758	-0.344128	0.796575	0.634456	0.75712	0	0.368805	0.22898	0.182547	0.394837	0	0	0.655928	0.366196	0.208476	0.147199	0.229633	0.102157	0.0744783	0.285276	0.840105	0	1.32787	0.948852	0	0.623365	0.267059	0.0798851	0.290631	0.906533	0.171622	0.513464	-0.621673	0.787678	0.351525	0.274223
CATMA3a17410	At3g17930	expressed protein	0.605804	0.330743	0.215173	0.549022	-0.0618799	0.140944	1.04045	0.690328	0.438823	0.124382	0.00962341	0.165521	0.874804	0.614185	-0.218754	2.15331	1.33629	0.951968	0.392529	0.0723537	0.394837	-0.371826	-0.240516	0.457325	0.00578039	-0.247089	-0.193301	-0.098271	0.121896	0.456749	0.387493	0.192148	-0.429334	0.0111217	-0.0893416	-1.20339	-0.303758	0.246591	0.285477	0.310645	0.490455	1.33187	0.206985	1.37487	0.399692	0.760775	0.246313
CATMA3a02960	At3g03990	esterase/lipase/thioesterase family protein	0.493701	0.960796	0.394038	0	0.900911	0.471017	0.135954	0.150938	0.43842	0.123867	0.00947694	0.165205	0.107584	1.08234	0.844059	1.48887	-0.230613	0.658448	0.316039	0.105611	0.394837	0	0.0235061	0.120555	0.691623	-0.382154	0.413456	0.144498	0.151122	0.382902	0.357713	0.329912	1.29238	1.62685	0.19882	0.147154	0.719024	0.308378	0.0801091	0.290631	0.717058	-0.14893	0	-0.254071	0.765491	0.21591	0.21838
CATMA3a41885	At3g48890	ATMP2 (MEMBRANE STEROID BINDING PROTEIN 2); heme binding / transition metal ion binding	0.807977	0.578998	0.403717	0.598695	0.0837322	0.344309	0.553695	0.132541	0.437958	0.0870894	0.00151535	0.0849176	0.250696	0.232953	0.160439	0.115893	0.280853	0.208167	0.0304128	0.00238412	0.394837	0.13599	0.182819	0.117498	0.163841	0.327933	0.458081	0.231027	0.0546818	0.00828845	0.200128	0.58899	0.203524	0.347119	-0.0782732	0.192947	0.250861	0.108977	0.0827605	0.290631	0.80221	0.164607	0.462317	0.383829	0.294301	0.421453	0.107284
CATMA5a60711	At5g65320	basic helix-loop-helix (bHLH) family protein	0	1.45282	0.0952689	-0.123963	0.394264	0.250516	-0.0477128	1.48084	0.437753	0.23205	0.101201	0.294598	0.199462	-1.966	0.287354	0.162161	1.36676	0.00994757	0.54228	0.986243	0.59175	0	0.294492	0.716198	0.207487	-0.823195	0.845892	0.206812	0.243534	0.434528	0.378227	-0.111121	1.30536	-1.52678	-0.206922	0.714399	0.0349867	0.479293	0.945313	0.510327	0.133051	0.137294	0.664656	-1.46095	1.79506	0.253821	0.525014
CATMA4a07920	At4g08230	glycine-rich protein	0.243304	0.734019	0.266248	0.308586	0.312275	0.669948	0.553775	0.408174	0.437041	0.0675692	0.000344343	0.0545869	0.686432	0.834773	0.485399	0.178232	0.213822	0.479732	0.128534	0.0202559	0.394837	0.506067	0.163765	0.599276	0.132963	-0.107605	-0.095175	0.199882	0.121196	0.160012	0.307752	0.483029	0.0679874	0.949187	0.615286	0.636318	0.550361	0.142808	0.0182426	0.246511	1.20836	-0.13004	0.328293	0.233131	0.570176	0.441983	0.222207
CATMA1a29210	At1g31020	ATO2 (Arabidopsis thioredoxin o2); thiol-disulfide exchange intermediate	0	0	0	0	0.0829618	0.0225983	2.07676	1.30513	0.435931	0.28358	0.168119	0.294598	-0.594081	0	1.22958	0.47943	0	0.222985	0.303812	0.503675	0.456165	0.690331	0.520695	0.497011	-0.522436	0.476219	1.6981	0.559986	0.28847	0.109898	0.297156	0.419851	-0.166495	0	0	0	0.0506712	0.0977643	0.631599	0.418302	0	0.298392	0	0.705155	1.27051	0.454812	0.241476
CATMA3a32550	At3g32110	transposable element gene	0	1.32911	0	0	0.704081	1.45371	0	0	0.435863	0.225821	0.094905	0.294598	0	0	0	0	0	0	0	1	0.59551	0	0	0	0	0	0.483604	0.0806007	0.0806007	0.363217	0.35102	0	0	0	0	0	0	0	1	0.52382	0	0	0	0	-0.665569	-0.133114	0.133114
CATMA2c47031	At2g03010	unknown protein	-0.395357	0.628283	1.97082	0.458858	-0.938403	1.63111	0.233024	-0.101514	0.435852	0.346711	0.249035	0.302565	-0.626263	0.83057	0.248988	0.568029	-0.0300676	0.198251	0.2521	0.475607	0.448045	0.954444	0.307078	1.76784	-0.0775347	0.850937	0.208989	0.668626	0.272149	0.0574512	0.276066	0.820351	0	-1.53853	1.82424	0.711783	0.36357	0.557387	0.549809	0.390566	-0.690974	0	1.45006	-0.478256	1.18192	0.29255	0.434618
CATMA1a68920	At1g79780	integral membrane protein, putative	0.100714	0.898281	-0.114971	0	1.17453	0.187084	0.139992	1.09756	0.435399	0.186722	0.0524748	0.276363	0.334797	-0.470882	0.207243	1.49778	0	0.313787	0.326174	0.390517	0.420942	0.265733	0	0.262634	1.88175	0.376016	0.133729	0.486643	0.283955	0.147233	0.307752	-1.79877	0.576345	0.952368	0.519208	0	0.0498299	0.486412	0.923335	0.504298	0.0978535	0.360548	0.453565	0.550027	1.47766	0.58793	0.234839
CATMA5a50090	At5g54170	expressed protein	0	1.15856	0.182109	0	0.61858	0.345611	0.778194	0.394276	0.434666	0.141867	0.0182233	0.199938	0.531101	0.90383	0.475076	1.0923	0	0.600461	0.18908	0.0336734	0.394837	0.551984	0.293308	0.336441	0.944898	0.71643	0.106616	0.491613	0.125337	0.0111559	0.215531	1.60721	1.51105	2.10341	1.88258	0.566872	1.53422	0.26334	0.00432352	0.17114	0.858281	-0.233231	0.267452	0.0453364	0.388016	0.265171	0.182155
CATMA1a11145	At1g12110	NRT1.1 (NITRATE TRANSPORTER 1.1); transporter	0	0.737832	0	0	-0.183628	1.06094	0.284281	1.57358	0.434126	0.221721	0.0910896	0.294598	0.702148	0.150522	-0.325932	0.0928851	0	0.123925	0.166394	0.497791	0.454188	0.455215	0.407953	0.574447	0.930635	0.579843	-0.173402	0.462448	0.147518	0.0258158	0.245548	0.610331	0.0819031	0.610304	1.16267	0.338758	0.560793	0.179694	0.0354982	0.25824	-0.461034	0.330742	0.228062	1.83309	-0.000237022	0.386125	0.38657
CATMA_GFT_00626	At2g03570 // At3g42130	unknown protein	0.157484	0.870348	-0.13045	0	1.17541	0.969564	0.558779	-0.129411	0.433966	0.186286	0.0526477	0.276363	-0.0735146	1.21031	1.9053	-0.709848	0	0.466449	0.475207	0.381886	0.418285	0	0.512412	0.351282	1.22166	0.72179	0.226107	0.505542	0.174842	0.0341302	0.254246	0.380234	0.593988	0.713262	0.398711	0.398809	0.497001	0.0667504	0.00173795	0.128502	2.07077	0.311092	1.27503	0.147844	0.70917	0.902781	0.350733
CATMA2a28100	At2g29740	UDP-glucoronosyl/UDP-glucosyl transferase family protein	0	0.227159	0.401412	-0.261527	0.458079	1.19923	1.29295	0.151615	0.433615	0.194553	0.0610814	0.282926	0.0913862	0	-0.373041	0.0312728	0	-0.0500764	0.0824472	0.576393	0.478151	0	0	0	0	0.00961471	0.158179	0.0279656	0.0260899	0.332757	0.33795	1.27475	0.538531	0.155407	1.50385	1.40289	0.975085	0.265975	0.0214652	0.249399	0	-0.707177	0.351651	-0.355678	1.13997	0.0857535	0.317256
CATMA4b06030	At4g05400	expressed protein	0.116461	0	0.258644	0	0.696281	1.6077	0.138705	0.647717	0.433188	0.193073	0.0597551	0.281192	1.16908	1.83309	0.156196	0.927853	0	0.817244	0.337108	0.0724274	0.394837	0.460795	0.829168	0.712439	1.47877	0.440577	-0.381477	0.590045	0.247985	0.0632151	0.278314	1.04624	0.837984	0.265094	0.483513	0	0.526565	0.189015	0.0495218	0.27218	0.29681	1.74657	0.915381	0.236186	2.20089	1.07917	0.390718
CATMA5a52670	At5g56920	cysteine protease inhibitor	0	0	0	0	0	3.46505	0	0	0.433131	0.433131	0.350617	0.32988	0	0	0	0	0	0	0	1	0.59551	0	0	0	0	0	0	0	0	1	0.563986	0	0	0	0	0	0	0	1	0.52382	0	0	0	0	0	0	0
CATMA5a50955	At5g55190	RAN3; GTP binding	0	0	0.202553	-0.067426	1.326	1.42418	0.0704168	0.505672	0.432675	0.215272	0.0843782	0.294598	3.22926	0.0658756	0.124778	-1.55426	0.916181	0.556367	0.779596	0.514866	0.46081	0	0	0.128249	0	0	-1.61573	-0.247914	0.274364	0.407635	0.36648	-1.38279	0	0	1.53854	0	0.0311491	0.462297	0.949513	0.511397	-1.40465	0.20155	0	0.696082	2.11254	0.321105	0.567692
CATMA5c64015	At5g01600	ATFER1 (FERRETIN 1); ferric iron binding	0	0.041742	0	0	0.262031	0.810604	1.65891	0.687173	0.432558	0.209371	0.0776754	0.294598	0.673931	-1.95661	-0.0602998	-0.468262	0	-0.362248	0.438708	0.455366	0.441981	0.65457	0.400248	0.722981	-0.0867194	-0.908177	-1.05055	-0.0446071	0.318087	0.893948	0.538793	0.512956	0.282412	1.42781	0.856516	0.303101	0.676559	0.214284	0.0342728	0.25824	-0.419895	0.101505	0.85653	0.434568	1.92807	0.580156	0.396463
CATMA3a06280	At3g07090	expressed protein	0.290714	0.037475	0.202177	0.0536674	0.511612	0.730782	0.552769	1.07846	0.432207	0.12675	0.011289	0.169475	0.182266	0.411245	0.449794	0.032517	-0.35797	0.14357	0.146764	0.383346	0.419208	-0.809442	-0.136919	0.00903015	-0.344953	0.252052	0.252093	-0.12969	0.165245	0.46809	0.392023	1.21581	1.10342	1.09507	1.28322	0.269469	0.993398	0.184388	0.00573969	0.189013	1.23543	0.159113	0.397906	-0.926117	0.565508	0.286367	0.351951
CATMA5a13740_bis	At5g15490	UDP-glucose 6-dehydrogenase, putative	-0.619148	0	-0.0772381	0.186522	0.909398	0.730335	0.743836	1.5757	0.431175	0.243974	0.120511	0.294598	0.745053	0.132286	0.521785	-0.238124	-0.134567	0.205287	0.188277	0.336843	0.410995	0	0	0.314809	1.40128	0.18464	0.658179	0.426485	0.218987	0.109013	0.29707	1.51653	0.839146	1.34835	1.63542	-0.545493	0.958791	0.399865	0.0745352	0.290631	0.384662	-0.218341	1.18713	-1.01973	0.351069	0.136959	0.365666
CATMA4a33090	At4g31420	zinc finger (C2H2 type) family protein	0	0	0.0293704	1.06637	-0.438099	0	1.51225	1.2785	0.431049	0.259291	0.140382	0.294598	0.631983	0.987001	0	1.50086	-0.569284	0.510113	0.363949	0.233657	0.395426	0	0	0.851812	0.714182	0	-1.90912	-0.0571878	0.402524	0.89257	0.538494	0	0	0	0	0	0	0	1	0.52382	0	-0.18293	-0.811649	0.379074	-1.36322	-0.395745	0.30913
CATMA3a26090	At3g26235	unknown protein	0	0	0.488433	0	0.766574	1.00027	1.05544	0.137005	0.430966	0.162218	0.0326227	0.25112	0.184352	0.458809	0.206935	0.384698	0	0.246959	0.080735	0.0376996	0.394837	0	0	0	0.0715613	0	0	0.0119269	0.0119269	0.363217	0.35102	-0.181887	0.309851	0.752943	0.310014	0	0.238184	0.159446	0.209525	0.295076	0.027758	0.23217	0.202498	-0.526272	0.0484511	-0.00307901	0.13692
CATMA5c64294	At5g17990	TRP1 (TRYPTOPHAN BIOSYNTHESIS 1); anthranilate phosphoribosyltransferase	0.815486	0.0835624	0.0742164	0.576654	0.915888	0.629284	0.518941	-0.170306	0.430466	0.137632	0.0166642	0.192561	0.383057	0.491008	-0.0344178	0.025892	1.30207	0.433521	0.239306	0.144283	0.394837	0.206028	0.65906	0.549288	0.705551	0.305663	0.538958	0.494091	0.0807209	0.00168805	0.162694	0.240104	0.25348	0.533983	1.17891	-0.59301	0.322694	0.285296	0.321239	0.319752	0.462266	0.117426	0.585436	-0.0515125	-0.184468	0.185829	0.147349
CATMA4a01865	At4g01670	expressed protein	0	0	-0.0711036	0	0.548191	1.50896	1.60763	-0.150332	0.430417	0.257304	0.138285	0.294598	-0.841836	0	-0.513201	0.0666748	0	-0.257672	0.179518	0.224516	0.394837	0	0	0	0	0	1.07117	0.178529	0.178529	0.363217	0.35102	0.377876	0.178322	-0.413738	-0.565688	0	-0.0846459	0.177475	0.658289	0.428447	-0.120839	0.814881	0.338392	0.28203	0.714311	0.405755	0.167293
CATMA5a10860	At5g12080	mechanosensitive ion channel domain-containing protein / MS ion channel domain-containing protein	0	0	0.139815	0.69954	0.0423824	0.635435	0	1.92482	0.430249	0.236738	0.111993	0.294598	0.0525026	-1.95175	-1.0781	0.0103597	0	-0.593397	0.400867	0.212903	0.394837	0	0	0	-0.707036	0	0	-0.117839	0.117839	0.363217	0.35102	0.134817	0	-1.41965	0	0	-0.256966	0.29184	0.428312	0.350069	0	0	1.30039	0.30571	-0.0810011	0.305019	0.257473
CATMA3a51040	At3g58030	zinc finger (C3HC4-type RING finger) family protein	0	0	0	0.50089	1.04331	0	0.809996	1.0841	0.429787	0.173875	0.042719	0.268429	0.681314	0	0	0	0	0.136263	0.136263	0.373901	0.41599	0	-0.272119	0	0	0	0	-0.0453531	0.0453531	0.363217	0.35102	0	0	-0.0771427	0	0	-0.0154285	0.0154285	0.373901	0.33244	0	0.555469	0	0	0.175937	0.146281	0.107821
CATMA1a03260	At1g04430	dehydration-responsive protein-related	0.208371	0.346648	0.245279	0.0551318	0.844127	0.202524	0.550391	0.983718	0.429524	0.117645	0.00816689	0.157525	-0.160319	0.861393	0.198879	-1.23274	1.23277	0.179997	0.429222	0.696498	0.514836	-0.515578	-0.77293	-0.1458	-0.329488	0.18905	0.436992	-0.189626	0.18294	0.347453	0.344785	1.35316	0.875955	0.97024	0.835498	0.328374	0.872646	0.164019	0.00600396	0.194075	0.20047	-1.02454	1.53511	-0.0432201	0.283735	0.190311	0.409129
CATMA5c64237	At5g14740	CA2 (BETA CARBONIC ANHYDRASE 2); carbonate dehydratase/ zinc ion binding	0	0.0316662	0	0	0.452401	1.39313	1.5511	0	0.428538	0.234645	0.110539	0.294598	1.47626	0	0.221922	0.303872	0	0.40041	0.275616	0.219938	0.394837	0	-0.811668	0	0	0.96302	1.52685	0.279701	0.339023	0.44692	0.383287	0.488117	0.0900675	0	0	0	0.115637	0.0947394	0.289277	0.311234	0	-0.378134	0	0.155171	0.187415	-0.0071098	0.100483
CATMA5a53440	At5g57710	heat shock protein-related	0	0	0.65901	0.130065	0.445098	-0.00256215	2.1821	0.0133732	0.428385	0.265349	0.15047	0.294598	-0.310924	0.818368	0.505158	-0.195677	0	0.163385	0.215221	0.490038	0.45218	0.0910054	0	0.438037	-0.566373	1.14711	0.156113	0.210983	0.230513	0.402033	0.364951	1.7713	0.176314	0.823038	1.77221	2.47217	1.40301	0.403497	0.0254185	0.249399	0.247069	0.736936	0	0.627591	1.15725	0.55377	0.200489
CATMA1a16230	At1g17220	FUG1 (FU-GAERI1); translation initiation factor	1.76288	-0.414842	-0.37264	0.611114	0.772158	0.321614	0.365475	0.377818	0.427947	0.242863	0.121431	0.294598	-0.521966	-2.44439	-0.289919	1.54438	1.53854	-0.034672	0.744237	0.965075	0.587235	-0.603649	-0.406761	0.605132	-1.2123	-0.208442	0.0573613	-0.294777	0.25107	0.293234	0.325709	0.10529	-0.525256	-0.0645443	-0.200619	1.28309	0.119591	0.308723	0.718208	0.448167	-0.143342	-0.762242	-1.15831	-0.455575	-0.143388	-0.532572	0.194061
CATMA4a05890	At4g05230	ubiquitin family protein	0	0.401366	0.389635	-0.0631853	0.488708	0.416366	1.51107	0.276588	0.427569	0.170421	0.0404618	0.266244	-0.137828	0.663341	0.425008	0.191704	0	0.228445	0.144129	0.188145	0.394837	-0.366757	0.171378	0.0253457	-0.919676	-0.338818	-0.390321	-0.303141	0.155575	0.108876	0.29707	1.45153	0.462401	1.89088	-0.154952	0.171833	0.764339	0.389143	0.120977	0.295076	0.911633	0.204454	0.682734	-0.00774819	0.181067	0.394428	0.172334
CATMA2a19050	At2g20550	DNAJ chaperone C-terminal domain-containing protein	0.407484	0.737175	0.0728457	0.48999	0.706806	0.596223	0.26671	0.141424	0.427332	0.0886563	0.00192123	0.0887723	0.268614	1.32681	1.08429	-1.17839	0.249607	0.350185	0.438521	0.469274	0.446113	0.329667	0.45484	0.362868	0.73079	0.273917	0.237998	0.398347	0.0732302	0.00284962	0.165839	0.0919343	0.622788	0.551126	0.269378	0.25936	0.358917	0.0989395	0.0222062	0.249399	1.34977	0.325656	1.43057	-0.193143	0.419656	0.666503	0.313589
CATMA4a16260	At4g15530	PPDK (PYRUVATE ORTHOPHOSPHATE DIKINASE); kinase/ pyruvate, phosphate dikinase	3.28546	0.0797459	0.35948	0.922858	-0.858608	-0.197138	0.31071	-0.484714	0.427224	0.45176	0.375799	0.3395	-0.480218	1.16192	1.7782	0.987849	0.86409	0.862367	0.370591	0.080516	0.394837	-0.134381	0.814253	2.03319	-0.60975	0.0234034	-0.457224	0.278249	0.405455	0.523068	0.41403	-0.8043	-0.530328	0.786069	-0.0564929	0.596625	-0.00168552	0.308641	0.995904	0.523481	1.0847	0.281784	-1.38518	-0.189756	0.599169	0.0781436	0.420666
CATMA5a43270	At5g47310	expressed protein	0.673254	0.228471	0.673348	0.660772	0.531047	0.205522	0.715712	-0.272731	0.426924	0.123074	0.0104223	0.168705	-0.412159	0.375018	0.220215	-0.42093	0.232334	-0.00110428	0.171779	0.995179	0.594182	0.145069	0.863319	0.0471329	-0.133108	0.0420369	0.60683	0.26188	0.157568	0.157399	0.307752	1.01375	0.533919	0.448434	0.798429	-1.05661	0.347584	0.364944	0.394812	0.338658	-1.04839	-0.696879	0.167132	1.00913	0.475093	-0.0187821	0.377822
CATMA3a14960	At3g15540	IAA19 (indoleacetic acid-induced protein 19); transcription factor	1.23989	0.317122	0.163255	-0.0596804	1.22737	-0.319813	0.729625	0.111777	0.426193	0.205659	0.0769513	0.294598	0.319307	0.430843	0.474485	-0.468312	0.393091	0.229883	0.176398	0.262457	0.395629	-0.0217876	0.103436	-0.529869	0.338465	0.406429	0.227592	0.0873777	0.138764	0.55655	0.427248	1.2862	0.110042	0.450787	0.15339	0.316203	0.463324	0.214452	0.0968341	0.290941	2.50282	-0.94539	0.565066	-1.01064	0.582618	0.338895	0.642797
OPA024600	At4g31500	CYP83B1 (CYTOCHROME P450 MONOOXYGENASE 83B1); oxygen binding	-0.324861	0.133059	0.374508	0.260478	0.047586	1.18481	1.27348	0.459557	0.426077	0.194477	0.0645941	0.286419	0.876326	1.41578	1.85101	-1.13689	0.0388932	0.609022	0.530947	0.315307	0.404076	-0.0601952	0.202736	1.45981	0.61391	1.01624	1.05762	0.715021	0.233555	0.0280551	0.24824	1.35865	1.74523	0.8793	0.952721	0.346745	1.05653	0.235751	0.0109767	0.239405	1.60003	0.595185	1.68692	-0.914675	0.644352	0.722361	0.469192
CATMA3c57053	At3g03270	universal stress protein (USP) family protein / early nodulin ENOD18 family protein	-0.00871776	-0.176899	0.149581	0.387501	0.885178	1.24092	0.696518	0.232792	0.425859	0.169864	0.0405707	0.266244	1.71965	-0.00645378	0.534156	0.101859	-0.632942	0.343255	0.391436	0.430044	0.433113	0	-0.0965866	0.984618	0.628383	1.18135	0.518897	0.53611	0.209286	0.0505476	0.269774	0.908074	0.269831	0	0.388596	-0.00754955	0.31179	0.167691	0.136509	0.295076	-0.174559	0.528263	1.59994	-0.505001	0.631836	0.416096	0.364548
CATMA3a24040	At3g24100	four F5 family protein / 4F5 family protein	0.836803	0	0.192051	0	0.955434	1.12417	0.529022	-0.245408	0.424009	0.180057	0.0507237	0.276363	1.18077	0.434889	0	0.105095	0.472249	0.4386	0.206827	0.101273	0.394837	0.551159	0.538685	-0.29824	-0.316928	0.561824	0.164064	0.200094	0.171822	0.296742	0.327831	0.90045	0	1.03334	0.198343	-0.164608	0.393505	0.241951	0.179196	0.295076	0.146177	-0.285102	0.133695	-0.164869	0.534744	0.0729292	0.142665
OPA005166	At5g12020	HSP17.6II (17.6 KDA CLASS II HEAT SHOCK PROTEIN)	0.263166	0.701121	0.860342	0.0811032	0.552225	0.0657099	0.463887	0.40028	0.423479	0.0997856	0.00382187	0.114494	1.63484	1.7988	0.826012	0.427682	-0.220949	0.893278	0.376344	0.0765231	0.394837	0.712963	1.30787	0.454244	1.39723	1.28682	0.389448	0.924763	0.187429	0.00434482	0.186927	0.136874	0.0733094	0.38112	0.634936	0.610473	0.367342	0.116293	0.0342242	0.25824	0.427116	-0.519198	-0.53598	0.178572	0.357121	-0.0184739	0.211776
CATMA2a42180	At2g43780	expressed protein	0	0	0.000413513	0	0.835555	1.3381	0	1.20721	0.42266	0.212001	0.0864225	0.294598	-1.37685	-0.589366	0.264492	0.294454	0	-0.281454	0.316516	0.424128	0.431383	0	0	0	0	0	0	0	0	1	0.563986	0.0975835	0.124046	0	0.814327	0	0.207191	0.15385	0.249319	0.299152	0	0	0.535761	-0.0387929	0.516318	0.202657	0.132246
CATMA2a19140	At2g20613	hypothetical protein	0	0.821478	0.260315	0.378989	-0.182446	0.845389	0.41613	0.840905	0.422595	0.139244	0.0189825	0.203153	0.377118	-0.836253	0.387238	0.776393	1.68333	0.477565	0.405434	0.304126	0.402672	-0.482896	2.21905	1.90611	1.57154	-0.322152	-0.381273	0.75173	0.520222	0.208072	0.3094	0.184216	0.550681	-0.96814	-0.114838	1.15449	0.161282	0.352878	0.671358	0.432642	1.61715	-0.825761	0.859758	1.1282	0.644849	0.684839	0.411089
CATMA5a08000	At5g08650	GTP-binding protein LepA, putative	1.40436	0.260084	0.308868	0.386691	-0.0987629	-0.313487	0.587135	0.837889	0.421598	0.189815	0.0617773	0.283349	-0.938466	-0.102053	-1.07021	1.34355	1.51462	0.149488	0.548815	0.79881	0.543444	0.0059817	1.49274	-0.114873	-0.132296	0.102477	0.400656	0.292448	0.252777	0.299562	0.328764	-0.126725	-0.127908	0.677103	0.195741	0.445819	0.212806	0.158355	0.25016	0.299334	1.35784	0.129836	-0.0831423	0.611817	0.0357544	0.410422	0.264658
CATMA1a65350	At1g76130	AMY2/ATAMY2 (ALPHA-AMYLASE-LIKE 2); alpha-amylase	0	-0.0518593	0.661014	0.152207	0.236677	1.0849	1.22993	0.0533366	0.420775	0.179033	0.0510681	0.276363	1.29654	-0.223497	0.791016	0.709072	0	0.514625	0.27706	0.136804	0.394837	0.0668009	0.0105734	-0.128942	-1.26598	-0.141529	-0.0153307	-0.245734	0.206708	0.287897	0.324814	0.557686	0.578813	0.180487	-0.164077	0.0073361	0.232049	0.147708	0.191278	0.295076	0.829595	-1.54647	0.144133	1.81632	0.492626	0.347239	0.549518
CATMA1a21000	At1g21900	emp24/gp25L/p24 family protein	0	0.0302089	0	0.351418	1.03906	0.120926	1.31846	0.493451	0.41919	0.179022	0.0517263	0.276363	1.08485	0.985568	1.10396	0.41361	0.103057	0.73821	0.202966	0.022021	0.394837	0	0	0.0560943	0	0	0.615417	0.111919	0.101116	0.31875	0.334092	0.040629	0.710395	-0.326583	0.446835	-0.124252	0.149405	0.18927	0.474051	0.364463	0	-0.736473	0.549645	-0.332652	0.943358	0.0847756	0.300762
CATMA5a24710	At5g27320	ATGID1C/GID1C (GA INSENSITIVE DWARF1C); hydrolase	0	1.2088	0.515001	0.740861	0.232558	0.25649	0.397147	-0.00272696	0.418516	0.143406	0.0223911	0.215532	-0.0329241	0.860489	0.833623	-0.579012	-0.240704	0.168295	0.290519	0.593453	0.482587	0.831094	0.268409	0.665717	-0.186031	0.24035	-0.227421	0.265353	0.175837	0.191655	0.307752	-0.117646	0.483142	0.26098	0.50217	-0.162596	0.19321	0.142713	0.247228	0.29889	0.141973	-0.320169	0.307922	0.390888	0.682971	0.240717	0.165378
CATMA5a22700	At5g24970	ABC1 family protein	0	-0.3036	0.314871	0	0.93001	0	1.05571	1.34796	0.418119	0.215023	0.0929138	0.294598	0.707724	-0.0966728	0	0.0449583	0	0.131202	0.145974	0.419573	0.429182	0	0	0.798662	0	0	-0.534631	0.044005	0.174363	0.810797	0.513377	0.150962	0.231964	0.601126	0.400266	-1.30173	0.0165173	0.338475	0.963419	0.514835	0	0.226772	0	0.702363	0.261109	0.238049	0.128371
CATMA4c42802	no match	no match	0	1.69998	0	0	0.785972	0	0.250881	0.60478	0.417702	0.212997	0.0906768	0.294598	0.370142	1.15246	0.0338401	-0.961939	0	0.1189	0.340657	0.744665	0.528293	0	0	0	0.0659858	0.207326	0.833156	0.184411	0.133846	0.22674	0.310348	0.587301	0.799126	0.068226	0	0	0.290931	0.168074	0.158503	0.295076	1.68344	0.0248114	0.606215	0.945203	0.963298	0.844593	0.269883
OPA025792	At1g17420	LOX3 (Lipoxygenase 3); iron ion binding / lipoxygenase/ metal ion binding / oxidoreductase, acting on single donors with incorporation of molecular oxygen, incorporation of two atoms of oxygen	0	0	0.475742	0.455088	0.405433	0	1.08305	0.921279	0.417574	0.147879	0.0256348	0.228346	0.450418	0	0	0	0	0.0900835	0.0900835	0.373901	0.41599	0	0	0	0	0	0	0	0	1	0.563986	1.33625	0.780904	0.340034	1.29424	0	0.750286	0.26186	0.0456884	0.266806	0	0	0	0	0.481023	0.0962047	0.0962047
CATMA3c57132	At3g09360	RNA polymerase II transcription factor	0.564322	0.0857183	0	0	0.618368	0.284602	0.227182	1.55966	0.417481	0.183177	0.0567099	0.276827	0.303366	0	0	0.127224	0	0.086118	0.0596386	0.222235	0.394837	1.77443	0.0247631	1.41628	0.556263	-1.19162	1.95528	0.7559	0.492588	0.185482	0.307752	3.04762	0.505642	2.82171	0.73145	0	1.42128	0.630099	0.0870983	0.290631	-0.0764861	0.0121062	-0.582999	0.217839	1.14952	0.143995	0.283818
CATMA5a16630	At5g18360	disease resistance protein (TIR-NBS-LRR class), putative	3.33681	0	0	0	0	0	0	0	0.417101	0.417101	0.350617	0.32988	0	0	0	0	0	0	0	1	0.59551	0	0	0	0	0	0	0	0	1	0.563986	0	0	0	0	0	0	0	1	0.52382	0	0	0	0	0	0	0
CATMA1c71073	At1g06830	glutaredoxin family protein	2.61315	-1.01526	1.34512	1.21124	0.242748	-0.244387	-1.4769	0.655291	0.416376	0.472042	0.407005	0.351849	-0.643606	1.67553	-0.535692	0.379762	2.28777	0.632753	0.586721	0.341524	0.411742	0.700024	0.930972	-0.903263	-0.0317453	-0.634587	-0.338606	-0.0462008	0.298786	0.883162	0.535684	-0.581512	-0.0180193	1.3736	0.218925	0.198034	0.238206	0.318489	0.49608	0.373008	1.06782	-0.765235	1.2001	2.33304	1.63111	1.09337	0.514412
CATMA3c57668	At3g49580	unknown protein	0.397258	0.515626	0.309817	0.0956583	0.497989	0.342245	0.597387	0.573381	0.41617	0.0588585	0.000198725	0.0387727	0.68374	0.629178	0.402522	0.696377	0.157371	0.513838	0.10367	0.00772551	0.394837	0.366694	0.767362	0.109487	0.762486	0.190002	0.146849	0.39048	0.12376	0.0252329	0.244548	0.518271	0.498439	0.28374	0.604276	0.248791	0.430703	0.0696684	0.00347844	0.165751	0.49751	0.770026	0.0791654	0.0899581	-0.0857914	0.270173	0.157672
OPA009138	At3g14350	SRF7 (STRUBBELIG-RECEPTOR FAMILY 7); ATP binding / protein serine/threonine kinase	0	0.487951	0	0	1.04464	0.0302466	0.708462	1.05605	0.415919	0.167094	0.0416493	0.266771	-0.597548	0.856149	0.101793	0	0	0.0720789	0.23178	0.771348	0.535188	0	0	0	0.163213	0	0.181925	0.057523	0.0364609	0.175471	0.307752	0.990288	0.867137	0.70534	0.496636	0.0171998	0.61532	0.170873	0.022737	0.249399	0.756448	0.1652	0	-0.318456	1.07029	0.334697	0.253607
CATMA3a23240	At3g23245	unknown protein	0.230965	0.158389	0.639426	0.196966	0.362474	0.947659	0.963556	-0.172983	0.415807	0.142098	0.0221437	0.214371	0.748756	0.563197	0.517319	0.159827	0	0.39782	0.137784	0.0446849	0.394837	0.383696	0.895632	0.727711	0.755662	0.540477	0.374678	0.612976	0.0871835	0.000898364	0.157481	0.466514	1.56524	1.30745	0.4525	0.366454	0.831631	0.250801	0.0294913	0.249399	2.1535	1.02588	1.63524	-0.792986	1.73962	1.15225	0.518685
CATMA2a43546	At2g45130	SPX (SYG1/Pho81/XPR1) domain-containing protein	1.08181	1.47865	0.673109	0.476233	-0.0500089	-0.282888	0.116761	-0.169678	0.415498	0.222824	0.104489	0.294598	1.09646	0.698888	0.191942	-0.679736	0	0.261511	0.303942	0.438085	0.435688	1.13738	2.29794	0.328953	1.35728	-0.935069	-0.666179	0.586717	0.50916	0.301287	0.329579	0.573716	-1.78226	1.09861	0.898926	-0.273537	0.103091	0.526416	0.854285	0.486318	-0.117329	-0.22558	1.53216	-0.0836153	0.674811	0.35609	0.334704
CATMA2a25230	At2g26890	GRV2 (KATAMARI2); binding / heat shock protein binding	0	0.220672	0	0	-0.0103693	0.0307675	1.58591	1.49675	0.415467	0.247279	0.136817	0.294598	0.203807	-1.96314	0	0.188745	0	-0.314117	0.414592	0.490841	0.452184	0	0	0	0	0	0.246736	0.0411227	0.0411227	0.363217	0.35102	0.143036	-0.0935602	-2.27119	-1.10969	0	-0.66628	0.458218	0.219604	0.295076	0.408734	-0.155889	0	1.7871	0.470522	0.502094	0.342491
CATMA2a45310	At2g46870	NGA1 (NGATHA1); transcription factor	0	1.05578	0.0894978	0.169959	-0.22513	0.803919	0.157491	1.27168	0.415399	0.194112	0.0696346	0.290256	0.0453466	-0.264832	0.226574	-0.14425	0	-0.0274323	0.0838373	0.759918	0.532417	0	0.33636	0.305331	-0.0565207	-0.349296	0.252642	0.0814192	0.108876	0.48823	0.400249	-0.0532286	0	-0.883814	0.583858	-0.0605049	-0.0827379	0.233911	0.741408	0.455634	-0.128518	0.262237	0	1.28909	-0.136537	0.257254	0.267841
CATMA1a08830_bis	At1g09950	transcription factor-related	-0.73251	0	0.561354	0.0659309	1.49259	0.613901	0.282332	1.03914	0.415342	0.240542	0.127865	0.294598	0.26845	-0.382878	0.0372219	-0.370233	-0.146907	-0.118869	0.124107	0.392405	0.420942	0.826562	-0.0754162	1.05159	0.491182	0.6024	-0.181531	0.452465	0.200291	0.0734398	0.285276	-0.23683	0.48716	0.542511	0.989049	-0.52593	0.251192	0.276321	0.414739	0.345949	0.369934	0	0.733178	-0.276658	0.126999	0.190691	0.171064
CATMA5c64056	At5g04410	NAC2 (Arabidopsis NAC domain containing protein 78); transcription factor	0.451773	-0.0673029	0.148865	0.685261	0.349585	0.073727	1.19398	0.48671	0.415325	0.140823	0.0214288	0.211076	-0.113823	0.156798	1.41084	-1.80836	0.877022	0.104496	0.548304	0.858135	0.560993	0.392162	-0.930584	0.672829	-0.766455	0.542542	-0.405671	-0.0825294	0.287401	0.785512	0.504845	2.1288	1.59722	-0.636131	-0.0176818	-1.22878	0.368684	0.644907	0.598126	0.407425	0.377504	1.31994	1.18734	0.20724	0.0733216	0.633069	0.258744
CATMA1a21420	At1g22280	protein phosphatase 2C, putative / PP2C, putative	0	1.56988	0.44778	0	0.337421	0.255139	0.731378	-0.0305878	0.413876	0.18943	0.0651719	0.286755	0.602204	1.68517	2.28778	1.10122	-0.01883	1.13151	0.402981	0.0484229	0.394837	0	0	0.449136	0.27731	-0.310617	0.0285197	0.0740583	0.106929	0.519408	0.412642	0.812658	0	0.632076	0.528996	0	0.394746	0.167429	0.0778585	0.290631	1.36431	0.485233	0.829752	0.162111	1.61699	0.891678	0.269328
CATMA5a04420	At5g05220	expressed protein	0	0	0.213445	0.153797	0.539357	1.00078	0.498496	0.897669	0.412943	0.137049	0.0195759	0.205174	0.414675	0.710408	0.0679599	0	0.483908	0.33539	0.132851	0.0650401	0.394837	0	0.235735	0.610322	0.098177	-0.227864	0.054208	0.12843	0.114542	0.313128	0.33162	0.610199	0	0.829666	0.815187	0.323243	0.515659	0.158143	0.0310598	0.25035	0.672058	0	0	-0.359544	0.3687	0.136243	0.176644
CATMA2a00905	At2g01850	EXGT-A3 (endo-xyloglucan transferase A3); hydrolase, acting on glycosyl bonds / xyloglucan:xyloglucosyl transferase	0.481841	1.63192	0.619457	0.222307	0.0691844	-0.305853	0.893376	-0.312747	0.412436	0.229981	0.116009	0.294598	0.561678	2.28425	1.88392	0.568624	0.299317	1.11956	0.401766	0.0494839	0.394837	-0.252945	-0.44724	-0.61678	-0.150126	-1.38718	-1.25019	-0.684077	0.211852	0.0232309	0.2433	-0.344805	-0.180866	0.572129	0.0901462	0.323651	0.0920511	0.165747	0.608236	0.410742	1.63108	0.794914	-1.22083	0.0877702	1.10711	0.48001	0.493157
CATMA2a08770	No match	unknown protein	0	0	0	0	1.31218	0.130726	1.59662	0.255746	0.411909	0.231307	0.118158	0.294598	-0.197161	-0.208414	-0.0933168	-0.961499	0	-0.292078	0.171603	0.163958	0.394837	-0.977649	0.642791	0.178285	0.933773	0.846688	-0.307814	0.219345	0.305268	0.504594	0.407323	-0.596151	0.265213	0	0.0010512	0	-0.0659775	0.142121	0.666621	0.430752	0.0285692	-0.518065	-0.133072	0	0.0139852	-0.121717	0.103208
CATMA4a25950	At4g24210	SLY1 (SLEEPY1)	0.63901	-0.15136	0.223853	0.401174	0.943057	-0.221022	0.464697	0.9928	0.411526	0.159646	0.0365928	0.259823	-0.356047	1.3415	-0.113973	0	1.34759	0.443814	0.372191	0.298993	0.402572	-0.295006	0.0407662	-0.20712	-1.3221	-0.646551	-0.0981712	-0.421364	0.203464	0.0931266	0.289462	-0.165333	-0.199506	0.863127	0.853815	0.250404	0.320501	0.233476	0.241768	0.297205	-0.623537	0.702623	-0.641398	0.288458	-0.403014	-0.135374	0.26906
CATMA3c57680	At3g50130	unknown protein	0	0.302234	-0.796205	0.219545	-0.445289	0.232352	2.91792	0.858088	0.41108	0.399205	0.337389	0.325766	0.749411	0	-1.08007	-2.11304	0	-0.488739	0.499938	0.383627	0.419208	0	2.0604	2.35435	2.7857	0.620937	0.276928	1.34972	0.485803	0.0389792	0.256293	0.303007	-0.0924414	2.06002	1.33777	1.09169	0.94001	0.381272	0.0692839	0.290631	3.23574	0.382708	1.07069	0.712357	1.95003	1.4703	0.513027
CATMA3a01700	At3g02750	protein phosphatase 2C family protein / PP2C family protein	-0.144824	0.447255	0.698526	0.66352	-0.220325	0.138395	1.0393	0.664688	0.410816	0.157474	0.0349749	0.258972	1.41969	1.08214	1.31535	0.466094	0.0589935	0.868455	0.261377	0.029307	0.394837	0.655384	-1.78111	-0.292954	-0.425576	-0.460583	-0.316555	-0.436898	0.318112	0.22801	0.310512	1.26384	1.02418	0.866153	0.22275	1.33731	0.942847	0.198706	0.00900434	0.232144	1.95826	-0.0302965	0.217773	0.0341555	0.510736	0.538126	0.367236
CATMA5a09520	At5g10780	expressed protein	0	0.377638	1.22553	0.148397	1.03908	0.148716	0.594999	-0.248065	0.410787	0.180967	0.0574817	0.276827	1.50958	-1.01534	0.670767	0.499307	0.795241	0.491911	0.414215	0.300702	0.402672	1.04111	1.10624	2.09981	0.144711	-1.43057	-0.916319	0.340831	0.545497	0.5595	0.42826	0.552686	0.190415	-0.218348	1.14986	0.0118091	0.337285	0.239052	0.231095	0.295854	1.4349	0.198524	1.70179	-0.982079	0.16044	0.502715	0.485852
CATMA3a02085	At3g03190	ATGSTF11 (GLUTATHIONE S-TRANSFERASE F11); glutathione transferase	0.0556788	0.607666	0.444038	0	0.501253	1.48367	-0.428947	0.621358	0.41059	0.200155	0.0793711	0.294598	0.920387	-0.491703	0.387113	2.86184	0.463901	0.828307	0.557386	0.211456	0.394837	-0.515693	0	-0.336972	0.402012	0.70277	0.721431	0.162258	0.215831	0.486041	0.399251	0.317908	0	0.577918	0.335018	0	0.246169	0.110521	0.0898744	0.290631	0.0644874	0.334683	0.0968016	-0.0325217	-0.43525	0.00564008	0.125675
CATMA2a04360	At2g05630	ATG8D (autophagy gene 8-related); microtubule binding	0	0.00966631	0.616699	0.882024	-0.240624	0.292306	0.600884	1.12186	0.410352	0.167665	0.0442723	0.270701	1.20445	0.191385	-0.431826	0.268961	-0.030256	0.240543	0.269977	0.423292	0.431127	0	0	0	0.165148	0	-0.147854	0.00288233	0.0404494	0.945955	0.553796	-0.0952571	0.225195	0.220044	-0.676322	0	-0.0652681	0.164972	0.712571	0.446213	-0.359184	1.28352	0.0376291	0.293036	0.405838	0.332168	0.271731
CATMA2a43470	At2g45000	EMB2766 (EMBRYO DEFECTIVE 2766); structural constituent of nuclear pore	-0.872846	0	0	0	1.55076	0.383153	1.65692	0.561678	0.409958	0.299698	0.213634	0.296829	-0.000125028	0.046924	0	-0.236695	-0.728829	-0.183745	0.145018	0.273887	0.39763	0	0.0633848	0.666666	-0.33256	1.61814	-0.20127	0.302394	0.298289	0.357213	0.349426	0.216703	0.628133	0	0.203268	0	0.209621	0.114701	0.14163	0.295076	0.0372369	0.168244	-0.180671	0.276374	-0.14512	0.0312126	0.0880073
CATMA4a34760	At4g33010	ATGLDP1 (ARABIDOPSIS THALIANA GLYCINE DECARBOXYLASE P-PROTEIN 1); glycine dehydrogenase (decarboxylating)	0.95907	0.789643	0.616263	0.729996	-0.507567	-0.441476	1.17689	-0.0456507	0.409646	0.229644	0.117634	0.294598	-0.221707	1.36661	0.675816	-0.393695	0.575127	0.400431	0.320746	0.279954	0.398295	-0.26311	0.204067	0.195967	-0.827641	-0.181801	0.683478	-0.0315068	0.210436	0.886837	0.53683	0.140173	0.607872	-0.0342048	-0.111268	-0.208266	0.0788613	0.144046	0.613168	0.411757	0.992677	0.629839	0.705114	-0.570413	0.0737623	0.366196	0.277453
CATMA1ctrl35	No match	unknown protein	0	0	0	0	0	3.27517	0	0	0.409396	0.409396	0.350617	0.32988	0	0	0	0	0	0	0	1	0.59551	0	0	0	0	0	0	0	0	1	0.563986	0	0	0	0	0	0	0	1	0.52382	0	0	-0.142156	0	0	-0.0284313	0.0284313
CATMA3a54400	At3g61260	DNA-binding family protein / remorin family protein	0	0	1.07831	0	0.57511	-0.234409	1.62868	0.226953	0.40933	0.228041	0.11573	0.294598	0.305573	0	0	-0.298566	0	0.00140129	0.0955267	0.988999	0.592199	0	0	-1.07427	0.817978	1.13062	1.99561	0.478324	0.436316	0.322928	0.335647	1.49135	0.258027	-1.21358	0.198851	0	0.14693	0.42983	0.749681	0.458391	0	-0.565066	0	0.815422	-1.08448	-0.166824	0.317896
CATMA4d03198	At4g32230	ATP binding / protein kinase	0	0	3.27459	0	0	0	0	0	0.409324	0.409324	0.350617	0.32988	0	0	0	0	0	0	0	1	0.59551	0	0	0	0	0	0	0	0	1	0.563986	0	0	0	0	0	0	0	1	0.52382	0	0	0	0	0	0	0
CATMA4a30140	At4g28480	DNAJ heat shock family protein	0	-0.0224244	0.281496	0.61659	-0.0348954	0.651806	1.40545	0.374319	0.409043	0.17232	0.0493343	0.275106	-0.222034	0.968138	1.19746	-0.299236	-0.994272	0.130011	0.413165	0.768742	0.534674	-0.736126	0.3779	0.143124	0.319894	0.0148707	0.533648	0.108885	0.184515	0.580771	0.435887	0.279227	0.567721	0.59138	0.260704	0.299695	0.399745	0.0737586	0.00561834	0.186585	0.292152	-0.569625	0.606835	-0.137578	0.14016	0.0663887	0.199325
CATMA3a05700	At3g06550	O-acetyltransferase-related	0	0.578742	-0.910723	0.0957094	0.628362	0.285307	1.32514	1.25995	0.40781	0.255746	0.154833	0.294598	1.26483	-0.110353	-0.0683553	1.42764	0	0.502752	0.34576	0.219609	0.394837	0	0.176595	0	0	0	0.410905	0.0979168	0.068921	0.214647	0.309763	0.308765	0.0246128	0.846407	0.202687	0	0.276494	0.15349	0.146003	0.295076	-0.375912	0.213938	0.511151	0.0787176	-0.167811	0.0520165	0.153164
CATMA2a03760	At2g04842	EMB2761 (EMBRYO DEFECTIVE 2761); threonine-tRNA ligase	0	0	0	0.891022	0.965419	0.316319	0.79084	0.296639	0.40753	0.147042	0.0276333	0.237993	0.482952	-1.00175	-1.17056	0	0	-0.337873	0.319075	0.349347	0.412576	0	0	0	0	0.23647	0.560898	0.132895	0.0939075	0.216174	0.309763	0	0	0	0	0	0	0	1	0.52382	0.1129	-0.510913	0	1.23303	1.71218	0.50944	0.414008
CATMA5a54420	At5g58680	armadillo/beta-catenin repeat family protein	-0.463361	0.68537	0.359706	0.781737	0.642935	0.460208	0.513304	0.280013	0.407489	0.137815	0.0212016	0.209935	-0.187593	0.0979286	-0.145416	0.347603	-0.292705	-0.0360365	0.115312	0.770265	0.535005	0.0739054	0.402978	-0.235144	0.0411552	-0.0645777	-0.428134	-0.0349696	0.116185	0.775543	0.501417	1.21825	0.688761	1.07835	0.496444	0.529192	0.802199	0.14667	0.00543643	0.185253	1.11821	0.0259701	0.608816	-1.23783	-0.167686	0.0694972	0.397361
CATMA3a19160	At3g19550	expressed protein	0	0	0	0	1.63695	0	0.473021	1.1442	0.406771	0.227126	0.116416	0.294598	1.06842	1.81709	0.714903	0	-0.878309	0.544422	0.460646	0.30272	0.402672	1.05036	1.39411	0.375902	0.671825	1.70299	1.40458	1.09996	0.204368	0.00298485	0.165839	0.39099	0.0300205	0.638563	0	0	0.211915	0.129807	0.177904	0.295076	0	0.44597	0	0.109811	0	0.111156	0.0863624
CATMA3a26408	At3g26630	pentatricopeptide (PPR) repeat-containing protein	0	0.611539	-0.693748	0	0.421866	-0.431931	2.55012	0.795974	0.406728	0.354388	0.288803	0.311776	-0.254328	0	-0.213918	-1.00631	0	-0.294912	0.185506	0.18709	0.394837	0	0	0.389655	0.173213	0	1.78121	0.390679	0.285117	0.228932	0.310512	0.0399619	0.313741	2.42164	-0.511171	0	0.452834	0.50992	0.42469	0.349618	0.169572	-0.0579424	0	0	0.0011633	0.0225587	0.0384506
CATMA5a14100	At5g15820	zinc finger (C3HC4-type RING finger) family protein	0	-0.719944	1.00854	0	0.500588	-1.01228	2.19314	1.2812	0.406406	0.376563	0.316253	0.31977	0.605193	0.525214	-0.52912	-1.0941	0	-0.0985634	0.321758	0.774638	0.5359	0.433094	0.190329	0.993474	1.82214	0.779347	0.995435	0.86897	0.230839	0.0130982	0.223791	0.784089	0.561654	1.53009	-0.0168299	0	0.571801	0.286088	0.116291	0.295076	0.54741	0.203105	0.0105698	1.97146	1.13737	0.773982	0.355389
CATMA5a25890	At5g28237	tryptophan synthase, beta subunit, putative	0	0.515006	0	0.234202	0.599386	0.319836	0.468489	1.1122	0.406139	0.12807	0.015681	0.191674	2.10406	2.67329	2.08035	0.20098	0	1.41174	0.546663	0.0611683	0.394837	0	0.81238	0	0	0	-0.412137	0.0667072	0.163617	0.700362	0.477656	1.89559	1.08044	0.511338	0.711771	0.139015	0.867631	0.298673	0.0438993	0.265554	0	-0.243858	0	0.248845	0	0.000997237	0.0779056
CATMA4a39940	At4g38420	SKS9 (SKU5 Similar 9); copper ion binding / oxidoreductase	0	-0.063755	0	0	-0.341546	0.444531	1.78352	1.42634	0.406136	0.274322	0.182283	0.294598	0.324826	0	0	0	0	0.0649652	0.0649652	0.373901	0.41599	0	0	-1.2148	0.294024	0	-0.375557	-0.216056	0.217804	0.366758	0.351533	0	-0.296755	0.710996	0	0.370172	0.156882	0.174291	0.418949	0.347316	0	-1.10195	0	0	-1.23609	-0.467609	0.287135
CATMA2a41940	At2g43530	trypsin inhibitor, putative	0	0.142353	0.198469	0	1.27049	0	0.652601	0.983285	0.4059	0.176701	0.0552265	0.276827	0.28389	0	0	1.14623	0	0.286024	0.221967	0.267021	0.396099	0	0	0	0	0	0.154359	0.0257264	0.0257264	0.363217	0.35102	0	0.758022	0	0.683945	0	0.288393	0.176992	0.178558	0.295076	0	0	0	0	-0.11153	-0.022306	0.022306
CATMA5a47930	At5g51990	CBF4/DREB1D (C- REPEAT-BINDING FACTOR 4); DNA binding / transcription activator/ transcription factor	0.208769	0.278986	0	0	2.36804	-1.08568	-0.339791	1.81222	0.405318	0.400738	0.345487	0.328552	0.29912	0.992304	0.768108	-0.959365	0.588427	0.337719	0.343547	0.381246	0.418195	0.44113	-0.0353792	1.40888	0.72509	0.772515	1.28158	0.765637	0.218219	0.0171268	0.236241	0.143315	-0.0201913	0.740435	1.42012	0	0.456737	0.27775	0.175436	0.295076	1.58211	-0.287743	0.894568	0.296424	1.2471	0.746492	0.334888
CATMA3a47540	At3g54600	DJ-1 family protein	2.02097	0.0708996	0.386488	0.0444322	-0.518174	0.229472	0.289631	0.718145	0.405232	0.262126	0.166036	0.294598	0.605749	-0.331499	-0.200683	2.97258	0.000831747	0.609395	0.61223	0.375893	0.416348	0.00434278	0.120364	0.157652	-0.555144	-0.254657	-0.441849	-0.161549	0.122616	0.244804	0.312638	0.20589	-0.153007	0.782738	-0.0802845	-0.273633	0.0963406	0.188864	0.636836	0.420633	-1.1718	-0.831511	0.177396	-0.241923	-0.345091	-0.482585	0.235495
CATMA4a05135	At4g04610	APR1 (PAPS REDUCTASE HOMOLOG 19)	0.00748832	0.0514941	0.169127	0.802091	0.718677	0.316193	0.588742	0.586096	0.404989	0.109311	0.00760548	0.15321	0.432553	-0.442711	-0.615384	1.01129	0	0.0771498	0.296205	0.807367	0.546195	0.325697	0.149876	0.311853	-0.14378	0.374489	0.771851	0.298331	0.122264	0.0586495	0.276066	-0.0358262	0.56942	0.0551661	0.883057	-0.251954	0.243973	0.209072	0.308061	0.317674	0.174998	1.19716	0	0.336485	-0.0449731	0.332735	0.226441
CATMA5a36452	At5g40760	G6PD6 (GLUCOSE-6-PHOSPHATE DEHYDROGENASE 6); glucose-6-phosphate dehydrogenase	-0.0308417	0.298823	0.393707	0.541753	0.629294	0.757882	-0.00885594	0.656197	0.404745	0.106005	0.00655775	0.148016	0	-0.248216	0.634528	-1.19167	-0.0523231	-0.171536	0.294951	0.592053	0.482587	0.297234	0.947374	-0.268368	1.94175	1.03848	0.826159	0.797105	0.304248	0.0471022	0.265992	1.27414	0.113432	-0.0266697	-0.193748	0.87006	0.407442	0.282975	0.223327	0.295076	0.304165	-0.128219	0.65434	0.61228	1.1015	0.508814	0.203821
CATMA2a28650	At2g30360	CIPK11 (SOS3-INTERACTING PROTEIN 4); kinase	0	0.935246	0.236086	0	0.496663	0.890401	0.369784	0.309454	0.404704	0.126217	0.0149324	0.189933	0.644407	0.882635	0.293596	-0.91532	0	0.181064	0.312601	0.593497	0.482587	0.954176	1.25173	0.186602	1.07588	-0.417468	0.378487	0.571568	0.259937	0.0792062	0.285276	0.596467	0.617656	0.00621911	0.571966	0.580731	0.474608	0.117354	0.0155496	0.246211	1.25902	0.148513	1.26196	0.591609	0.578309	0.767882	0.216328
CATMA2a43830	At2g45420	LBD18 (LOB DOMAIN-CONTAINING PROTEIN 18)	0	0	0.102842	0	0.977952	0.46174	1.02693	0.666104	0.404446	0.156402	0.0361576	0.259823	-0.468071	0	0.552797	0.194666	0	0.0558783	0.165372	0.752431	0.530235	-0.0991623	0	-0.190863	-0.352286	-0.506551	-0.118444	-0.211218	0.0760071	0.0389519	0.256293	1.37532	0.725601	-1.33321	-0.379511	0	0.0776386	0.464185	0.875282	0.4912	0.0234872	-0.39024	0	-0.663596	0.425263	-0.121017	0.187193
CATMA1a11460	At1g12450	expressed protein	0	0	1.47149	0.205551	-0.441292	0.786236	0.362777	0.850684	0.404431	0.21411	0.100839	0.294598	0.388054	1.04718	1.04266	-0.0889427	0	0.47779	0.245031	0.122969	0.394837	0	0	-0.618965	1.16486	-0.112287	-0.719268	-0.0476107	0.274248	0.868986	0.532701	-0.217221	-0.0348714	0.379614	-0.2586	0.661123	0.106009	0.178924	0.585399	0.402888	0.166698	-0.165587	0.409429	-0.3537	0.613164	0.134001	0.178064
CATMA1c71592	At1g40230	transposable element gene	0	0	0.163877	0	0.471954	0.947276	1.65208	0	0.404398	0.214143	0.100904	0.294598	0	0	0	0.0916389	0	0.0183278	0.0183278	0.373901	0.41599	0	0	0	0.027824	0	0	0.00463734	0.00463734	0.363217	0.35102	0	0	0	0	0	0	0	1	0.52382	0	0	-0.410955	0	0.057156	-0.0707597	0.0857659
CATMA3a42940	At3g49890	expressed protein	0	2.3907	0	0	0.478822	0.697615	0.238982	-0.571164	0.40437	0.31358	0.238185	0.301087	-0.111829	-1.74912	3.1381	-3.18497	0	-0.381562	1.05678	0.736316	0.526454	0	0	0	0.726913	0	0.339528	0.17774	0.123035	0.208177	0.3094	0.908432	0.0821121	0.711689	0.00772246	0.0885849	0.359708	0.187009	0.126763	0.295076	0.159332	0.500568	3.41259	-0.392636	-0.881727	0.559626	0.751247
CATMA5c64384	At5g22320	leucine-rich repeat family protein	0	0	0	0	1.54094	0.0613108	1.61488	0	0.402141	0.256778	0.161306	0.294598	0	0	0	0	0	0	0	1	0.59551	0	0	0	0	0	0	0	0	1	0.563986	0.0359898	0	0.521848	0	0	0.111568	0.102807	0.338855	0.324218	0	0	0	0	0	0	0
CATMA3c57457	At3g29200	CM1 (chorismate mutase 1); chorismate mutase	1.66465	0.406787	0.00999177	0.467519	0.287309	0.392906	-0.123284	0.106759	0.40158	0.194964	0.0783917	0.294598	-0.171859	-0.459856	-0.495433	0.314406	-0.151737	-0.192896	0.145308	0.25504	0.395629	0.346688	0.177853	0.708485	-0.495084	-0.00452171	0.555419	0.214807	0.17612	0.276981	0.320949	0.535726	0.380112	-1.04665	0.315366	0.0506416	0.0470395	0.284422	0.876662	0.491368	0.524344	0.843229	0.0816548	0.621282	-0.0173656	0.410629	0.163684
CATMA3c57059	At3g03430	polcalcin, putative / calcium-binding pollen allergen, putative	0	0	0	0	0	3.21213	0	0	0.401517	0.401517	0.350617	0.32988	0	0	0	0	0	0	0	1	0.59551	0	0	0	0	0	0	0	0	1	0.563986	0	0	0	0	0	0	0	1	0.52382	0	0	0.137902	0	0	0.0275804	0.0275804
CATMA4c42473	At4g23680	major latex protein-related / MLP-related	1.48216	0.813217	0.496198	0.17198	0.316224	0.10397	0.100423	-0.273382	0.401349	0.190904	0.0736149	0.294042	-0.0639656	0.635787	0.632724	-0.371465	-0.143728	0.13787	0.208837	0.545216	0.469578	0.428267	0.55455	0.469863	0.506442	0.439333	0.536321	0.489129	0.0211043	2.78239e-06	0.00962492	0.63456	0.297703	-0.655364	0.412719	-0.24736	0.0884516	0.235924	0.726754	0.450416	0.264166	0.689811	0.326611	0.271549	0.208107	0.352049	0.0865023
CATMA2a23990	At2g25630	glycosyl hydrolase family 1 protein	-0.897885	0.60117	0.240985	0.496793	0.761146	0.526751	0.650377	0.829148	0.401061	0.196076	0.0800683	0.294598	1.25464	1.06055	0.708062	0.687825	1.00386	0.942985	0.108385	0.000960953	0.38537	0	0	0	0.255908	0	0.234215	0.0816871	0.0517393	0.17521	0.307752	1.49515	0	0.77866	0.7798	0.55668	0.722058	0.240096	0.0396531	0.261162	2.27998	-0.695975	0.872852	-1.21862	-0.0667676	0.234295	0.618854
CATMA1a21980	At1g22930	T-complex protein 11	0.888847	0	0.720565	0.792229	-0.0309331	0.318997	0.57341	-0.0596081	0.400438	0.13946	0.0239459	0.221536	0.325303	0.996903	0.0771423	-0.392723	-0.163365	0.168652	0.239196	0.519652	0.462155	0.175769	0.0619529	-1.12129	0.233458	-0.206556	-0.0342864	-0.148492	0.204782	0.500879	0.406028	-0.437453	-0.615241	0	-0.132269	0.00332398	-0.236328	0.124125	0.129646	0.295076	0	-0.373228	0.104808	1.41525	0.405894	0.310545	0.302967
CATMA5a13250	At5g14980	esterase/lipase/thioesterase family protein	0	0	0	0	1.63307	1.02638	-0.132537	0.674822	0.400216	0.228033	0.122679	0.294598	-0.224361	0.616759	0.086512	-1.00604	0	-0.105426	0.264079	0.710128	0.518916	0	0.657873	0	0.763805	-0.185283	1.33018	0.427763	0.239585	0.134252	0.307752	0.650742	-0.242687	0.369748	0.494084	0	0.254377	0.164264	0.196402	0.295076	0	-0.254788	1.62875	0	0.327702	0.340332	0.335111
CATMA3a16050	At3g16610	pentatricopeptide (PPR) repeat-containing protein	0	0	0.111539	0	1.22081	0.365655	1.50156	0	0.399945	0.215951	0.106451	0.294598	0	0	0	0	0	0	0	1	0.59551	0	0	0	0.133791	0	0.481051	0.102474	0.0788046	0.250189	0.313241	0	0	0	-0.727261	0	-0.145452	0.145452	0.373901	0.33244	0	0	0	0	0.220454	0.0440908	0.0440908
CATMA4c42109	At4g04570	protein kinase family protein	0	0	0.157156	0	0.0910287	0.389744	2.56065	0	0.399822	0.312334	0.241293	0.302056	0.069693	0.288953	0.732753	-0.321006	0	0.154078	0.174588	0.427339	0.431878	0	0	-0.272499	0.00922294	0.441703	1.0449	0.203887	0.192513	0.338019	0.340102	0.132603	0.165421	0.686242	-1.05198	-1.04888	-0.223318	0.351662	0.559914	0.393151	0.665114	-0.343601	0.809842	-1.94922	0.0477864	-0.154015	0.494945
CATMA3a12420	At3g13310	DNAJ heat shock N-terminal domain-containing protein	0.0137952	0.321757	0.635448	0.711935	0.816597	0.549324	0.143881	0	0.399092	0.114132	0.0100366	0.165727	0.353685	0	1.06287	1.62451	-0.940711	0.420071	0.441388	0.395138	0.421419	0.239781	0	0	0.285201	0	0.31062	0.139267	0.0629675	0.0779351	0.285276	0	0	0	0	-0.250606	-0.0501212	0.0501212	0.373901	0.33244	0.0298416	0	0.483474	-0.587365	1.28313	0.241816	0.310941
CATMA5a18240	At5g19820	EMB2734 (EMBRYO DEFECTIVE 2734); lyase	1.8167	0	0.168783	0.154513	0.488838	-0.270295	0.486996	0.337589	0.39789	0.221576	0.115605	0.294598	0.45665	1.34755	1.67686	-0.561712	-0.352632	0.513343	0.44489	0.312805	0.403936	0.259029	0.522424	-0.268234	0.331108	-0.274898	0.314341	0.147295	0.137333	0.332492	0.337879	-0.269715	0	-0.1631	-0.436785	0.411796	-0.0915606	0.144532	0.560822	0.393647	-0.130044	0.815513	0.566293	0.360313	0.427557	0.407926	0.155446
CATMA5c64468	At5g26751	ATSK11 (Arabidopsis thaliana SHAGGY-related kinase 11); protein kinase	0	-0.541564	0.356605	1.25086	0.542479	1.43506	0.135451	-0.000956625	0.397242	0.235081	0.134912	0.294598	-0.0161201	-0.404229	2.40877	-1.95419	0.0631255	0.0194707	0.699528	0.979128	0.590261	0.018634	0.727395	0.181811	-0.428715	0.00757826	0.136625	0.107221	0.152321	0.512906	0.410112	-1.02348	-0.144239	1.44311	1.50058	-1.8565	-0.0161057	0.665129	0.981841	0.519812	0.413534	0.168485	0.180062	-1.29572	0.972383	0.0877487	0.375349
CATMA_GFT_00366	At1g50390 // At1g06030 // At1g06020 // At2g31390	fructokinase-related	0	0	0	0	0.391414	1.3483	0.462276	0.969784	0.396472	0.182629	0.0665268	0.287656	1.33028	0	0.192329	0.52695	0	0.409912	0.249417	0.175628	0.394837	0	0	0	0.0776623	0	-0.161324	-0.0139437	0.0320887	0.682012	0.471311	1.01795	0	0	0.1099	0	0.225571	0.199236	0.320829	0.319706	1.29433	0	0	-0.0339673	0.435828	0.339238	0.254064
CATMA3c57151	At3g10915	reticulon family protein	0	0	-0.0629955	0.49083	0.324555	0.83784	0.757359	0.822619	0.396276	0.136683	0.0230113	0.219732	0.762767	0.791794	1.16518	-0.284111	0.00028851	0.487184	0.27022	0.145743	0.394837	0	0	0.224403	0	0	-0.0382655	0.0310228	0.0391775	0.464338	0.39036	0.265587	-0.0137139	-0.239708	-0.304974	0.292507	-6.02994e-05	0.123845	0.999635	0.523822	0.363175	-0.400802	0.594828	-0.609579	0	-0.0104756	0.225543
CATMA1a18530	At1g19510	myb family transcription factor	1.24623	0.914519	0.467825	1.01859	-0.651459	0.0546877	0.250762	-0.132173	0.396122	0.227496	0.125185	0.294598	-0.875096	1.97397	2.01678	1.42883	-0.275709	0.853756	0.600118	0.227916	0.395426	-0.738157	-0.310842	-0.400809	-0.322214	0.746114	0.264821	-0.126848	0.218803	0.587234	0.438173	-1.21651	0.256197	-0.549071	0.308172	0.338742	-0.172493	0.308865	0.606304	0.409932	0.674341	0.763593	-0.431869	0.83531	0.835581	0.535391	0.243623
CATMA2a25385	At2g27020	PAG1 (20S proteasome alpha subunit G1); peptidase	0.00566783	0	0.0563046	0.588779	0.627338	1.95855	0.0606193	-0.130163	0.395886	0.244443	0.149362	0.294598	0.532965	0.343397	0.324695	0.580047	-0.743518	0.207517	0.243039	0.441309	0.437159	-1.07831	0.0658388	0.123441	-0.0660372	0	0.500823	-0.0757073	0.216265	0.740552	0.490394	1.54587	0.44294	0.0530719	1.42656	-1.13714	0.466261	0.491422	0.396448	0.338842	0.196842	-1.66867	-0.787141	0.63773	0.0973095	-0.304785	0.411976
CATMA5a00880	At5g01830	armadillo/beta-catenin repeat family protein / U-box domain-containing protein	-0.00489684	0	-0.0406746	0.109066	0.499918	-0.199558	1.43173	1.36971	0.395662	0.230562	0.129856	0.294598	-0.702327	0.360937	0.762256	-0.837128	-0.742031	-0.231659	0.330729	0.522249	0.462559	0	-0.285067	0	-0.154461	0	0.0563034	-0.0638707	0.0528566	0.280928	0.322496	1.42295	0.271524	2.66868	-0.387199	0.316022	0.858396	0.537864	0.185737	0.295076	0	0.410777	0.362528	0.346185	0.378123	0.299523	0.0756361
CATMA1a20370	At1g21312	RNA recognition motif (RRM)-containing protein	0	0	0.309719	0	1.19773	-0.263595	0.921612	0.992996	0.394808	0.197683	0.0859761	0.294598	0.577383	1.38059	0	-0.138019	0	0.36399	0.282488	0.267045	0.396099	0	0	0.438456	0	0	0.123942	0.093733	0.071854	0.248881	0.313241	0.458095	0	0.714411	0.988339	0	0.432169	0.195345	0.0913887	0.290631	0	0.499238	0	0.150937	0.861989	0.302433	0.166991
CATMA5a44435	At5g48460	fimbrin-like protein, putative	0	0.441033	0	0	0.927517	0.633664	1.1021	0.0472778	0.393949	0.15989	0.0432188	0.26937	-1.21918	0.382324	1.00503	0	0	0.0336342	0.363112	0.930653	0.57961	0	0	0	0	0	0	0	0	1	0.563986	0.934605	0	0.921822	0.316714	0	0.434628	0.209647	0.10685	0.295076	2.28658	0.139225	0.016658	0.403716	1.34962	0.83916	0.430792
CATMA1a43200	At1g52130	jacalin lectin family protein	0	0	0	0.204917	1.33986	0.222384	0.590588	0.7914	0.393644	0.170196	0.0539572	0.276827	0.886017	0	0	0	0	0.177203	0.177203	0.373901	0.41599	0	0	0	0	0	0.148105	0.0246842	0.0246842	0.363217	0.35102	0.363317	0.137582	1.15449	0	0	0.331078	0.2163	0.200607	0.295076	0	0	0	0	-0.345005	-0.069001	0.069001
CATMA4a23220	At4g21570	expressed protein	0	0.221409	0	0	0.00835455	1.63986	0.100224	1.17845	0.393537	0.227488	0.127264	0.294598	-0.725575	-0.958318	-0.00263028	-0.181313	0	-0.373567	0.197478	0.131494	0.394837	0	0	0	0	0	0	0	0	1	0.563986	0.526343	0.0481339	0.561843	1.52324	1.38405	0.808723	0.27935	0.044339	0.265554	0	-0.176356	0.811756	-1.05005	0.232571	-0.0364164	0.303325
CATMA1a61900	At1g72680	cinnamyl-alcohol dehydrogenase, putative	0.197602	0.511644	0.48276	0.0226587	-0.0491003	0.601919	1.05454	0.319473	0.392687	0.125328	0.016534	0.192561	0.67227	0.0957685	0.519483	0.417211	-0.221692	0.296608	0.160361	0.138048	0.394837	0.401851	0.285782	0.633495	0.301674	-0.95017	-0.135932	0.08945	0.231572	0.715185	0.482233	0.11854	0.190771	0.231476	0.168278	0.19459	0.180731	0.0185617	0.000623094	0.0913568	-0.029223	0.464322	0.491751	0.0973369	0.0461171	0.214061	0.109718
CATMA2a27080	At2g28670	disease resistance-responsive family protein / fibroin-related	0.968999	0.746602	-0.0132243	0.199876	0.512371	0.0900793	0.178992	0.457756	0.392681	0.120648	0.0139647	0.185932	0.682482	0.377781	1.75427	0.285061	1.018	0.823519	0.265767	0.0362683	0.394837	0.284906	0.755723	1.05044	1.27538	1.22307	0.882102	0.911936	0.149057	0.00169169	0.162694	0.707105	0.0939393	0.0754719	0.910268	0.133805	0.384118	0.176533	0.0951797	0.290941	0.364469	0.771076	0.595947	-0.321099	0.606638	0.403406	0.192351
CATMA2c47197	At2g15570	ATHM3 (ARABIDOPSIS THIOREDOXIN M-TYPE 3); thiol-disulfide exchange intermediate	0.0139553	0.211216	1.26757	0.140378	0.310639	0.468144	0.383192	0.339559	0.391831	0.135012	0.0229139	0.21973	0.180107	0.0310535	0.137788	0.744449	-0.214995	0.175681	0.157876	0.328169	0.40836	-0.324718	0.106462	-0.648115	0.381241	-0.202502	-0.402296	-0.181655	0.151331	0.283756	0.323911	1.46346	0.984541	0.627858	0.557771	-0.0479593	0.717135	0.249725	0.0453907	0.266281	-0.41955	-0.748757	-0.0595704	0.397838	-0.391631	-0.244334	0.194083
CATMA2c47710	At2g41980	seven in absentia (SINA) family protein	1.97221	1.59998	1.34028	-0.478438	-1.37993	-0.529833	-0.199842	0.810072	0.391812	0.425267	0.387528	0.344041	0.538945	-0.321557	-2.04146	0.784521	1.95096	0.182282	0.663967	0.797269	0.543345	-0.11953	0.0659967	-0.0897451	1.25704	0.0400451	-0.504657	0.108192	0.244465	0.67657	0.469475	0.698413	-0.487062	-0.207264	-0.220151	0.997449	0.156277	0.290622	0.619284	0.413712	-1.80027	-0.187606	-1.19438	0.395268	-0.00725662	-0.558849	0.406044
CATMA2a23880	At2g25540	CESA10 (CELLULOSE SYNTHASE 10); transferase, transferring glycosyl groups	0.778839	0.851751	-0.815276	1.14207	0.0871903	-0.174237	0.39281	0.870425	0.391697	0.232362	0.135716	0.294598	-1.25832	-0.330889	-3.02212	0.781831	0.994816	-0.566936	0.735524	0.483832	0.450945	-1.58113	1.42253	-0.438817	-2.19503	1.2891	0.260833	-0.207086	0.605718	0.746339	0.491905	1.63602	-0.306372	0.790305	1.33883	2.20471	1.1327	0.426215	0.0565332	0.281156	0.241225	0.408722	0.5663	1.77614	-0.531144	0.492248	0.372235
CATMA5a43200	At5g47210	nuclear RNA-binding protein, putative	0	0	1.24541	0.562885	1.19242	0.413908	0	-0.287262	0.39092	0.203585	0.0963051	0.294598	0.47289	1.14152	0.756551	0	0	0.474191	0.220767	0.0982103	0.394837	0	0	0	1.23528	0	0.308811	0.257349	0.201983	0.258631	0.314841	0	-0.047773	-0.33632	1.34464	0	0.192109	0.294865	0.550253	0.390566	0	0	0.449598	0.0807941	2.74333	0.654744	0.528728
CATMA5a02320	At5g03210	unknown protein	-0.667899	1.06343	-0.575402	0.483877	0.617952	1.56437	0.184093	0.449412	0.389979	0.266944	0.187425	0.294598	0.476215	0.299384	0.864938	-2.01772	-0.145633	-0.104562	0.505086	0.846107	0.557511	2.50736	2.60552	1.91524	0.408905	0.343743	0.749196	1.42166	0.426758	0.0207493	0.240886	1.01901	1.96961	-0.510856	0.376131	0.0945293	0.589685	0.423703	0.236398	0.296578	0.942311	-0.245439	3.10703	0.0943105	0.490836	0.87781	0.591562
CATMA4a35980	At4g34150	C2 domain-containing protein	0.215918	0.893664	0.060693	0.87969	0.518771	0	0.379858	0.161935	0.388816	0.123419	0.0161437	0.192561	-1.00994	0.557329	0.410875	1.46137	-0.524874	0.178953	0.433035	0.700614	0.51596	0	-0.482497	0.317709	-0.05275	0	-0.295097	-0.0854393	0.112518	0.481894	0.39762	1.03759	0.293113	-0.0269262	0.172778	0	0.295311	0.194556	0.203655	0.295076	0.856676	0.1447	0.265464	-1.24486	0.617649	0.127926	0.365694
CATMA3a24080	At3g24140	FMA (FAMA); DNA binding / transcription activator/ transcription factor	1.6647	0.33566	0.0963511	0.464813	-0.271237	0.0122368	0.613363	0.193712	0.3887	0.206501	0.101819	0.294598	0.152294	0.84538	0.159062	0.228866	-0.282924	0.220535	0.180611	0.289116	0.400902	-0.478209	0.115501	-0.57001	-0.135205	-0.136778	0.0207264	-0.197329	0.111164	0.136047	0.307752	0.470119	-0.202845	0.0952403	0.609262	0.873737	0.369103	0.19035	0.12451	0.295076	-0.225543	0.0493595	0.464202	0.704108	0.306303	0.259686	0.16143
CATMA1a58370	At1g68980	pentatricopeptide (PPR) repeat-containing protein	0	-0.0196183	0	0	1.1767	0.852423	0.719237	0.379961	0.388587	0.167188	0.0530605	0.276363	0	0.455067	0	0.445887	0	0.180191	0.110353	0.177837	0.394837	0	0.160569	0	0.251638	0.08315	-0.0124549	0.0804837	0.0437063	0.124912	0.305619	0.144198	0.00447366	1.07057	-0.0866346	-0.0843274	0.209657	0.219292	0.393181	0.338263	-0.215161	0	-0.331488	-0.328566	-0.308294	-0.236702	0.0628652
CATMA1a48880	At1g59820	haloacid dehalogenase-like hydrolase family protein	0	0.174688	0	0.819859	0.817626	0.0381927	0.736931	0.515243	0.387817	0.132151	0.021879	0.213029	-0.703804	1.4219	-1.04254	-0.0345913	0	-0.0718069	0.423052	0.873457	0.564606	0	-0.0404055	0.436593	0.626635	0.0156879	-0.0712532	0.16121	0.12032	0.237965	0.310731	0.231196	0.896137	0.320026	0.634777	-0.654969	0.285434	0.263011	0.338841	0.324218	0.495494	0.690275	0.366419	0.93058	0.599957	0.616545	0.0952748
CATMA2a43960	At2g45550	CYP76C4 (cytochrome P450, family 76, subfamily C, polypeptide 4); oxygen binding	0	1.01822	0	0	0.893873	1.05608	-0.444579	0.571947	0.386943	0.201692	0.0965451	0.294598	1.03083	1.54167	0.098226	1.39448	0	0.813041	0.323141	0.0656318	0.394837	0.165675	-0.690543	0.684836	1.1181	0	1.25909	0.422859	0.301987	0.220332	0.309763	0	0.900449	1.01814	0.688822	0	0.521482	0.219337	0.0761931	0.290631	0.671118	0.390627	0	0.60733	0.63424	0.460663	0.125109
CATMA4a02367	At4g02080	ASAR1 (Arabidopsis thaliana secretion-associated RAS super family 2); GTP binding	0	0.616388	0	0.558337	0.479633	0.324616	0.943159	0.173374	0.386938	0.115645	0.0123196	0.172999	0.675665	0.154207	0.414478	0.462743	0.106849	0.362788	0.104777	0.0257597	0.394837	0.0546216	0	0.273603	0.609503	0.421224	0.196743	0.259282	0.0934717	0.0391834	0.256293	0.147602	0.00541436	0.3014	0.255844	0	0.142052	0.0621368	0.0842168	0.290631	0.164908	0.685028	0.477394	0.76394	0.45608	0.50947	0.104446
CATMA2c47198	At2g15590	unknown protein	0	0	0	0	3.09428	0	0	0	0.386785	0.386785	0.350617	0.32988	0	0	0	0	0	0	0	1	0.59551	0	0	0	0	0	0	0	0	1	0.563986	0	0	0	0	0	0	0	1	0.52382	0	0	0	0	0	0	0
CATMA2a17090	At2g18420	gibberellin-responsive protein, putative	1.77589	0.510828	-0.115923	-0.11325	-0.185463	0.458022	0.8398	-0.0811583	0.386093	0.239213	0.150559	0.294598	-0.670571	-0.0401817	0.587027	-1.32652	2.29718	0.169386	0.620044	0.798236	0.543444	-0.971712	0.600306	-0.966715	-0.465648	-0.884992	-0.679964	-0.561454	0.245638	0.07103	0.285276	-0.244966	0.0578908	0.417957	0.0161161	0.247094	0.0988182	0.111924	0.427155	0.350065	0.460854	0.580898	0.360973	1.24429	1.4759	0.824583	0.224386
CATMA5a02510	At5g03380	heavy-metal-associated domain-containing protein	0	-0.518378	0	0	0.948229	0.18808	2.46953	0	0.385933	0.330321	0.280909	0.309109	-2.21337	0	0	1.72112	0.422176	-0.0140159	0.633977	0.983421	0.591278	0.547042	2.11607	1.396	0.347187	0	0	0.734382	0.346912	0.0878486	0.287835	0	0	0.076768	0.452399	0	0.105833	0.0879074	0.294992	0.312325	0	0.190695	0.274522	-1.92976	0.567539	-0.179401	0.447039
CATMA1a56590	At1g67280	lactoylglutathione lyase, putative / glyoxalase I, putative	1.49779	0.509769	0.167296	0.337801	0.282041	0.164483	0.33514	-0.210466	0.385482	0.175244	0.0637605	0.285467	0.0126551	1.23916	0.53006	1.78772	1.13414	0.940748	0.306091	0.0371687	0.394837	-0.253852	0	0.0931809	0.258788	0.260821	0.691909	0.175141	0.129462	0.234063	0.310731	0.601182	1.07415	0.853694	0.200687	0.123463	0.570636	0.183222	0.035718	0.25824	0.248255	0.231411	0.39247	0.352943	0.432245	0.331465	0.0395438
CATMA1c71451	At1g29390	COR314-TM2 (cold regulated 314 thylakoid membrane 2)	0	0.231868	0.173624	0	-0.459534	0.725154	0.716883	1.69539	0.385423	0.232256	0.140981	0.294598	-0.377887	1.02541	-2.80735	0.912568	-0.38056	-0.325564	0.69004	0.661652	0.504431	-0.192809	0.457016	1.06815	-0.185727	1.61495	-0.177373	0.430701	0.313474	0.227849	0.310512	0.590964	0.270316	0.46927	0.866285	0.229365	0.48524	0.115822	0.0138115	0.239405	-0.0176365	-0.52935	1.24296	0.521604	-1.58318	-0.0731216	0.478397
CATMA5a10020	At5g11260	HY5 (ELONGATED HYPOCOTYL 5); DNA binding / transcription factor	0.358936	0.345465	0.482683	0.0542975	0.574482	0.683094	0.064676	0.513159	0.384599	0.0807269	0.00204946	0.0904042	0.692105	0.845352	0.626293	0.0975467	0.511063	0.554472	0.126368	0.0118032	0.394837	0	0	0.250646	0	0.25689	0.396641	0.150696	0.0706833	0.0861866	0.287736	0.4328	0	-0.0638896	0.412506	0	0.156283	0.109416	0.226386	0.295076	0.926992	-0.105252	0.621223	-0.0103189	0.361675	0.358864	0.192783
CATMA2a22410	At2g24060	translation initiation factor 3 (IF-3) family protein	0	0.596066	0.262749	0	0.543586	0.211241	0.917756	0.543152	0.384319	0.113399	0.0116139	0.169919	-0.198797	0.841278	0.677163	-0.138933	0.579727	0.352088	0.216953	0.179938	0.394837	0.0376972	0.183192	0.189459	0.261812	-0.0859765	0.346271	0.155409	0.0637192	0.0587283	0.276066	-0.741573	0.557264	0.424603	0.632701	-0.0653425	0.161531	0.256406	0.562902	0.39433	0.760717	0.322701	0.513787	0.544889	1.25764	0.679947	0.16027
CATMA3a02710	At3g03776	hydroxyproline-rich glycoprotein family protein	0	1.01535	0.364916	0.510933	-0.372967	0.570619	0.94307	0.0423923	0.38429	0.169011	0.0571599	0.276827	0.157611	0.90884	1.45156	-0.152507	0	0.473101	0.305123	0.195953	0.394837	-0.165179	0.505882	1.84081	0.0407737	0.238655	1.68933	0.691713	0.351827	0.106459	0.295102	-0.314837	0.173808	0.0273068	1.41797	0.407864	0.342423	0.293326	0.3079	0.317674	2.0411	0.896162	0.989387	-0.162694	-0.22525	0.70774	0.419571
CATMA5a57200	At5g61600	ethylene-responsive element-binding family protein	0.17228	0.940948	2.96863	3.18097	0.423157	-0.973692	-1.85375	-1.79378	0.383095	0.687302	0.594627	0.416367	1.47098	3.02746	2.25639	1.37057	-2.12678	1.19972	0.8839	0.246216	0.39544	1.05579	-1.1877	1.43455	0.466498	1.0112	0.631523	0.568642	0.377805	0.192632	0.307752	2.18231	-0.554731	0.705299	1.23482	0.232604	0.76006	0.461415	0.174854	0.295076	-0.396756	-0.245651	0.37695	-1.33159	0.124177	-0.294573	0.292791
CATMA2a19990	At2g21290	expressed protein	0.548996	0.37363	0.236596	0.0619084	0.372531	0.366164	0.837541	0.263373	0.382593	0.0816664	0.0022481	0.091233	0.812371	0.895363	0.979638	0.0923676	0.0660513	0.569158	0.201805	0.0478114	0.394837	0.0344768	-0.0923752	-0.0807877	0.46619	0.708824	0.230546	0.211146	0.131867	0.170232	0.307752	-0.164337	0.207631	-0.225729	0.640195	0.267382	0.145028	0.157678	0.409738	0.343606	-0.176707	0.66007	0.200968	0.299797	0.13824	0.224474	0.134973
CATMA4a24680	At4g22920	ATNYE1/NYE1 (NON-YELLOWING 1)	0	1.50491	0	0	-0.591059	0.362307	0	1.7804	0.382069	0.291161	0.230832	0.300008	0.877266	1.72251	-0.611128	0	0	0.39773	0.407381	0.384192	0.419208	0	0	0	1.21809	0	-0.400903	0.136197	0.226065	0.573139	0.433164	0.0351359	0.136568	0	0	0	0.0343407	0.026447	0.263926	0.302717	0	1.82257	0.0720189	0	2.30769	0.840456	0.505992
CATMA2a41160	At2g42730	F-box family protein	0	0	0.519808	0	0.162829	0.837305	-0.0795599	1.61507	0.381931	0.208977	0.110329	0.294598	0.520032	0	0	-0.10914	0	0.0821783	0.111485	0.501946	0.455766	0	0	0	-0.374677	0	0.727235	0.0587596	0.14703	0.70592	0.479318	-0.0614029	0	0	0.936053	0	0.17493	0.190652	0.410779	0.343816	0	0.290118	0	0.0171903	0.351186	0.131699	0.077805
CATMA2a21296	At2g22800	HAT9 (homeobox-leucine zipper protein 9); DNA binding / transcription factor	0.340619	0.604651	0.909752	1.47896	-0.220373	0.695399	-0.178751	-0.576591	0.381708	0.240072	0.155866	0.294598	0.884567	0.0859506	0.415369	0.571412	0.137261	0.418912	0.146679	0.0461162	0.394837	0.859138	0.424175	-0.0142269	0.724774	0.899783	0.161895	0.509256	0.155275	0.0219616	0.240886	0.218756	-0.266549	0.469963	0.474779	0.153399	0.21007	0.135659	0.196419	0.295076	0.719911	-0.0343289	0.261166	-0.26115	0.988715	0.334863	0.231598
CATMA1a01965	At1g03090	MCCA (3-methylcrotonyl-CoA carboxylase 1)	-0.508201	1.2643	1.54919	1.80107	-0.708326	-0.628754	-0.0428474	0.325822	0.381531	0.362064	0.326998	0.322458	0.218937	0.221251	-0.0896671	-0.632043	0.892733	0.122242	0.247655	0.647464	0.500151	1.12747	0.0366463	1.02084	0.336772	0.126013	-0.457756	0.364998	0.248606	0.201986	0.308536	0.128963	-1.75334	1.15045	0.59516	0.37202	0.0986518	0.492864	0.85112	0.485639	0.676465	1.08102	-0.750493	0.121996	0.913083	0.408413	0.331967
CATMA2c47654	At2g38680	pyrimidine 5'-nucleotidase family protein / uridine monophosphate hydrolase-1 (UMPH-1) family protein	0	0	0.296581	0.350093	0.815571	0.737333	0.813759	0.0378997	0.381404	0.12812	0.0206043	0.207383	0.13979	0.131683	-0.628069	1.56684	0	0.242048	0.360096	0.538301	0.467619	0	0	-0.318153	0.324626	1.20253	-0.0277512	0.196876	0.217631	0.407135	0.366316	0.846884	0.149803	0.0205792	-0.641822	0	0.075089	0.237046	0.767262	0.4635	0.104677	0.734408	0	0.326536	-0.105362	0.212052	0.148864
CATMA5a21665	At5g24120	SIGE (RNA polymerase sigma subunit E); DNA binding / DNA-directed RNA polymerase/ sigma factor/ transcription factor	1.42081	-0.18525	0.29246	0.528111	0.353947	0.0270035	0.665485	-0.0527873	0.381222	0.180598	0.0726926	0.293128	-0.514366	-1.38121	-1.11061	0.576439	-0.193341	-0.524619	0.346361	0.204429	0.394837	0.0742904	1.35604	0.951933	-0.466385	0.589293	-0.738709	0.29441	0.333713	0.418044	0.371021	0.152645	0.231966	-1.15749	0.167916	1.53475	0.185958	0.425889	0.684912	0.437135	-0.540485	0.844466	-0.50003	-0.224153	0.466751	0.00930956	0.275948
CATMA2c47174	At2g14560	unknown protein	0	0	0	0	0.973574	0.698517	1.84114	-0.464141	0.381137	0.263184	0.190833	0.294598	0	0	0	0	0	0	0	1	0.59551	0	0	0	0	0	0	0	0	1	0.563986	0.17842	0.189321	0.257662	0.350565	0	0.195194	0.0576451	0.0276285	0.249399	0	0	0.480852	-0.0603426	-0.0691608	0.0702697	0.103671
CATMA2a42880	At2g44450	glycosyl hydrolase family 1 protein	0	0.282575	0.0271163	0	-0.151151	0.56432	1.56893	0.756175	0.380996	0.202395	0.101801	0.294598	1.03898	0	0.513524	-0.00764261	0	0.308973	0.208078	0.211747	0.394837	0	0.0104552	0.658755	0	0	-0.210631	0.07643	0.121571	0.557153	0.427353	0.409125	0.20865	0.317889	0.422046	0	0.271542	0.0779163	0.025236	0.249399	1.20914	0	0	-1.38317	0.663668	0.0979272	0.434032
CATMA1a18420	At1g19400	expressed protein	-0.015554	0.364297	0.218624	0.690477	1.14782	0.416982	0.0272903	0.196127	0.380758	0.135506	0.0261499	0.230242	-0.49304	0.275949	0.478347	1.20984	-0.638911	0.166437	0.337748	0.64799	0.500324	0	0.201458	0.455163	-1.03849	-0.106439	0.342426	-0.024314	0.219944	0.916276	0.545696	-0.335007	-0.295303	0.764649	0.184012	0	0.0636701	0.199714	0.765826	0.463061	0.163554	-0.0630114	-0.0282156	0.853849	0.872896	0.359814	0.209188
CATMA1a05650	At1g06620	2-oxoglutarate-dependent dioxygenase, putative	0	0.501622	0	0	1.25196	1.2005	0	0.090536	0.380577	0.194096	0.0907177	0.294598	2.04495	0.685806	0.148374	1.12006	0	0.799839	0.369459	0.0963595	0.394837	0	0.435664	0.405085	0.88299	0.342934	0.101022	0.361283	0.126257	0.0353452	0.254246	0.476371	0.590894	0.824233	1.20794	0	0.619888	0.199156	0.0357827	0.25824	0.843282	0	0	0.0912322	0.341245	0.255152	0.159747
CATMA4a13955	At4g13770	CYP83A1 (CYTOCHROME P450 83A1); oxygen binding	2.27509	-0.238608	0.634729	0.689113	-0.318765	0.00229016	-0.0569592	0.0570727	0.380496	0.300614	0.246108	0.3024	-0.054087	-0.160213	-1.82673	4.00339	-0.0491151	0.382647	0.965996	0.71224	0.519382	-0.136359	-0.349045	-0.143786	-0.930077	0.0303397	0.0133063	-0.252604	0.146559	0.145394	0.307752	-1.17584	-0.245551	-0.0220759	-0.00205649	-1.52457	-0.594018	0.316497	0.133767	0.295076	-1.43417	-0.515454	0.244825	-0.816884	-1.5248	-0.809296	0.324036
CATMA4a02820	At4g02500	ATXT2; UDP-xylosyltransferase/ transferase/ transferase, transferring glycosyl groups	0.199109	0	-0.157831	0.451295	1.43838	0.173292	0.78045	0.159034	0.380466	0.18144	0.0742073	0.294598	-0.0125121	0.12148	-0.666116	-0.523859	0.732756	-0.0696501	0.249572	0.79402	0.541945	0.466724	0.148782	0.420087	-0.00438298	0.482126	-0.245461	0.211313	0.121276	0.141904	0.307752	0.0842521	0.506219	1.00581	0.0992137	0.803148	0.499728	0.184561	0.0536671	0.276978	0.0440814	-0.141238	0.871254	0.255032	-0.417219	0.122382	0.217394
CATMA1a65730	At1g76530	auxin efflux carrier family protein	-0.301541	0.369396	0	0	1.01128	1.04214	0.993903	-0.0715272	0.380457	0.196901	0.0946114	0.294598	0.421979	-0.0935129	-0.0644998	1.37443	0	0.327678	0.277773	0.303502	0.402672	-0.054907	1.40209	0.527437	1.14228	0.203469	-0.615336	0.434172	0.307727	0.217355	0.309763	0.921458	0.625694	0.521503	1.06046	0.425785	0.71098	0.120613	0.00414238	0.170738	-0.668095	0.948939	0.202378	0.301937	0.375529	0.232138	0.25986
CATMA5a39670	At5g43830	expressed protein	-0.214785	1.13374	0.68624	1.2466	0.0753638	-0.920316	0.858783	0.173963	0.379949	0.261246	0.189167	0.294598	1.24007	0.353485	1.33295	1.7183	0.0492716	0.938814	0.315245	0.0408177	0.394837	0.345965	-0.189961	-0.0199601	-0.687178	0.141519	-0.298895	-0.118085	0.147658	0.460165	0.389085	0	0.599443	0.524264	0.866176	0.250491	0.448075	0.148885	0.0395686	0.261162	0.684687	-0.397332	-0.699872	-1.41116	0.294201	-0.305895	0.369226
CATMA4a23630	At4g21920	unknown protein	0	0.216024	1.47548	0.72844	0.329987	0	-0.0790378	0.368251	0.379893	0.181783	0.0749908	0.294598	0.0077122	0.412612	0.247904	1.14786	-0.0319409	0.35683	0.213744	0.170357	0.394837	0	0	-0.682504	0.497162	-1.30091	-1.07417	-0.426738	0.286739	0.196852	0.307752	0	0.195759	-0.0455082	0.370745	0	0.104199	0.0785993	0.255581	0.301041	0	-0.871875	-0.135561	-0.582417	0.423715	-0.233228	0.226419
CATMA1c71459	At1g29670	GDSL-motif lipase/hydrolase family protein	0.00533387	0.305202	0	0	0.382741	0.641551	0.607752	1.09547	0.379756	0.138031	0.0284535	0.239638	-0.781704	1.12156	-1.20561	-0.298748	0	-0.2329	0.396263	0.588285	0.481179	0	0	0.374548	-0.670345	-0.0286446	0.828709	0.0840446	0.202883	0.695862	0.476265	0.765373	2.29258	1.75242	1.49716	0.105616	1.28263	0.383382	0.0286869	0.249399	0.851124	0	0.695614	-2.34828	-0.435126	-0.247334	0.574725
CATMA1a08560	At1g09700	HYL1 (HYPONASTIC LEAVES 1)	0	-0.0302719	0	0	0.834235	0.241684	1.61441	0.370707	0.378845	0.204888	0.106918	0.294598	0.410045	-0.747174	0.00192601	0.194633	0	-0.0281139	0.194979	0.892324	0.568587	0	0	0.689282	0.536398	0.919429	-1.19521	0.158317	0.310179	0.631495	0.455208	1.67564	0.483488	-1.24492	1.32508	0	0.447857	0.516927	0.435157	0.352476	0	0.527397	0	0.260081	-0.771854	0.0031249	0.216968
CATMA5a14430	At5g16140	peptidyl-tRNA hydrolase family protein	0	0	0	0	0.735191	0.741088	0	1.54797	0.378032	0.204532	0.107038	0.294598	0.178109	0	0	-0.257646	0	-0.0159074	0.0695842	0.830386	0.552572	0	0	0.0667115	0	0	0	0.0111186	0.0111186	0.363217	0.35102	0	0	0	0	0	0	0	1	0.52382	0	0	0	0	0.0925773	0.0185155	0.0185155
CATMA2a30620	At2g32310	expressed protein	0	1.23733	0.0754916	-0.0627022	0.645532	0.150582	0.112579	0.864688	0.377938	0.168908	0.0602964	0.281925	-0.704323	0.565137	0.98698	0.0594241	0	0.181444	0.285351	0.559428	0.473738	0	0	0	0.0459834	0.354193	0.633293	0.172245	0.108108	0.171979	0.307752	0.514137	0	-0.0372534	0.77485	0.455083	0.341363	0.156616	0.0947852	0.290941	-0.230129	0.756338	-0.338334	-0.156544	0.6205	0.130366	0.230654
CATMA3a45890_new	At3g52950	CBS domain-containing protein / octicosapeptide/Phox/Bemp1 (PB1) domain-containing protein	0.56874	0.35488	0.0477654	0.0985978	0.372628	0.411624	0.564761	0.603208	0.377776	0.0744976	0.00144552	0.0843459	0.0521236	0.0771238	-0.127604	1.20291	0.543402	0.349591	0.240432	0.21962	0.394837	0.314391	0.273934	0.625009	0.53478	0.291006	0.461334	0.416742	0.0594351	0.000909714	0.157481	-0.364472	-0.319301	0.158206	0.371987	0.343787	0.0380411	0.159554	0.82327	0.478047	0.01621	0.472688	-0.0830484	0.209261	0.411646	0.205351	0.107933
CATMA5c64101	At5g06890	similar to RNA binding [Arabidopsis thaliana] (TAIR:AT5G12280.1); similar to hypothetical protein [Vitis vinifera] (GB:CAN75427.1); similar to unnamed protein product [Vitis vinifera] (GB:CAO42010.1); contains InterPro domain Ubiquitin; (InterPro:IPR00062	0	0	0	0.0976198	0.172949	0.790456	0.744276	1.21685	0.377769	0.166758	0.0578709	0.277448	-0.986275	-0.250677	0	0	0	-0.24739	0.190993	0.264921	0.395629	0	0	0	0	0	-0.738607	-0.123101	0.123101	0.363217	0.35102	0	0	0	0.781799	0	0.15636	0.15636	0.373901	0.33244	0	0.20746	0	0	0.415658	0.124623	0.0831131
CATMA4a27480	At4g25790	allergen V5/Tpx-1-related family protein	0	0	0	0	1.20598	1.39314	0.278102	0.139884	0.377138	0.205038	0.108447	0.294598	0	0	-0.25511	-0.00196174	0	-0.0514143	0.0509253	0.369798	0.415864	0	0.454723	0	0.562318	0	0.110399	0.187907	0.103812	0.130062	0.307752	-0.687117	0.37152	-0.274188	-0.00975802	0	-0.119909	0.175149	0.531198	0.384138	0	0	-0.276794	0.0492839	0.579621	0.070422	0.13968
CATMA3a29325_new	At3g29200	CM1 (chorismate mutase 1); chorismate mutase	0	0	0	0	-0.275279	3.28771	0	0	0.376554	0.417271	0.396823	0.348029	0	0	0	0	0	0	0	1	0.59551	0	0	0	0	0	0	0	0	1	0.563986	0	0	0	0	0	0	0	1	0.52382	0	0	0.691415	0	0	0.138283	0.138283
CATMA5a47920	At5g51980	WD-40 repeat family protein / zfwd2 protein (ZFWD2), putative	0	0.433348	0.0856513	0	1.74008	-0.68924	0	1.43547	0.375664	0.287528	0.232659	0.300008	-1.36389	0.423058	0	0.332553	0	-0.121656	0.322162	0.724893	0.523215	0	0	0.172049	0.368154	0	-0.0344238	0.0842964	0.06421	0.246266	0.312972	-1.78571	1.32196	-1.42239	0.151255	0.866262	-0.173727	0.615708	0.79182	0.470403	0.0251044	-0.626541	0	0.902112	0.546126	0.16936	0.260943
CATMA3a39055	At3g46060	ARA3; GTP binding	-0.291616	0.174795	0.77288	0.218446	0.0294614	-0.106973	0.866426	1.33968	0.375387	0.197804	0.099531	0.294598	-0.386422	0.626484	-0.262095	-0.241846	-0.103077	-0.0733911	0.180649	0.705344	0.517262	0.444179	0	-0.375444	0.765449	1.03012	0.524603	0.398152	0.208916	0.115005	0.29737	-0.8533	-0.0680126	-0.0405183	-0.675476	0.474864	-0.232488	0.239363	0.38641	0.336358	0.246996	-0.0460904	0.470265	0.300189	-0.447748	0.104722	0.161251
CATMA3c57573	At3g45540	zinc finger (C3HC4-type RING finger) family protein	0	0	0	0	-0.977042	0.676133	2.37674	0.926813	0.37533	0.348277	0.316909	0.320115	0	1.94244	0.31155	-0.0551482	0	0.439769	0.381196	0.312882	0.403936	-0.759201	1.57843	0.488633	0.053723	0	0.131879	0.248911	0.313854	0.463687	0.390128	1.16626	0	-1.91991	0.614458	-1.11055	-0.249948	0.563237	0.680157	0.435589	-0.21765	0	0	-1.52614	0.177475	-0.313263	0.309621
CATMA3a26600	At3g26840	esterase/lipase/thioesterase family protein	0	3.32145	-0.3195	0	0	0	0	0	0.375244	0.422739	0.404195	0.351166	0	0	0	0	0	0	0	1	0.59551	0	0	0	0	0	0	0	0	1	0.563986	0	0	0.00183586	0	0	0.000367173	0.000367173	0.373901	0.33244	0	0	0	0	0	0	0
CATMA5c64270	At5g16570	GLN1;4 (Glutamine synthetase 1;4); glutamate-ammonia ligase	-0.146785	-1.67562	-0.412571	0.91569	0.442608	-0.00241513	1.90307	1.97779	0.375221	0.431792	0.413654	0.354057	0.278076	1.98598	-0.341453	-2.54775	0	-0.125028	0.726323	0.871687	0.564136	-0.0917839	0.0114154	-1.09201	-0.315426	-2.11308	0.00141085	-0.599912	0.346712	0.144138	0.307752	-0.303841	0.781524	2.29812	-0.638768	-2.87211	-0.147015	0.85245	0.871449	0.490304	-1.36159	-1.80982	1.41206	-0.272178	1.57697	-0.0909116	0.694365
CATMA1a68230	At1g79110	protein binding / zinc ion binding	0.277519	0	0.666871	-0.0463979	0.328741	-0.0133382	1.18412	0.60323	0.375094	0.150749	0.041706	0.266771	0.571311	-0.00483716	-0.0848043	0.700152	0.141625	0.264689	0.157095	0.167292	0.394837	0.141625	0.583712	0.309717	-0.218882	-0.0691901	0.387402	0.189064	0.121793	0.181286	0.307752	0.4716	0	0.369929	0.451656	-0.45459	0.167719	0.177377	0.397917	0.339062	1.01711	0.162755	0.675346	0.0512887	-0.0974472	0.36181	0.209127
CATMA3a07560	At3g08760	ATSIK; kinase	0.402262	0	0.451103	0.289575	0.493528	0.711061	0.459219	0.192791	0.374943	0.0757977	0.0016626	0.0870843	0.388921	1.94341	1.11599	0.0373815	-0.588923	0.579356	0.438377	0.256824	0.395629	0	0	-0.0221594	0	0	-0.515674	-0.0896388	0.0852838	0.341351	0.341937	0.51779	0.472966	0	-0.108915	0	0.176368	0.131935	0.252259	0.300378	0.651428	-0.0642853	0.232109	-0.937841	0.894117	0.155106	0.319458
CATMA1a60900	At1g71710	inositol polyphosphate 5-phosphatase, putative	0.497259	0.521602	0.773014	1.09955	-0.159961	0.582741	-0.146718	-0.172149	0.374417	0.170122	0.0636488	0.285227	-0.341052	1.58675	2.292	-2.63298	1.24563	0.430071	0.878828	0.650203	0.501196	-0.919109	-1.02158	-0.0429845	-0.382634	0.588641	-0.399967	-0.362939	0.241714	0.193525	0.307752	0.0725898	0.0921626	0.911069	0.242015	0.253087	0.314185	0.153765	0.110531	0.295076	0.552311	1.01355	0.80835	0.107607	0.778727	0.652108	0.154519
CATMA3a10830	At3g11910	ubiquitin-specific protease, putative	0.662118	0.332283	-0.054955	0	0.626026	0.691482	0.443229	0.29514	0.374415	0.102116	0.00800054	0.157307	0.649615	0.132753	0.402179	0.946776	-0.512931	0.323678	0.248698	0.262989	0.395629	0.17447	0.0707683	0.324808	0.506538	0.0438513	0.522834	0.273878	0.0861687	0.0245824	0.244548	0.433411	-0.0512208	0.34177	-0.0596891	-0.0132466	0.130205	0.10636	0.28805	0.311003	0.151059	0.14439	0.908638	1.17893	0.366299	0.549862	0.209951
CATMA4a01560	At4g01360	expressed protein	1.21238	0	0.364714	0.634525	0.818724	0	0	-0.0409625	0.373673	0.166928	0.060209	0.281925	0	0	0	0	0	0	0	1	0.59551	0	0	1.22997	0.338932	0.541006	1.07437	0.530714	0.214843	0.0565137	0.276066	0	0	0	0	0	0	0	1	0.52382	0.562898	0	1.66339	-0.533065	0.532194	0.445083	0.364733
CATMA2c47643	At2g37770	aldo/keto reductase family protein	0	0.562117	0.475728	0	0.476731	0.544762	0.445865	0.482839	0.373505	0.0826147	0.00272872	0.101781	-0.0242393	-1.05823	0.754409	1.3661	-0.309766	0.145654	0.421051	0.746825	0.529228	0	-0.59465	1.89434	-0.950323	0.199816	1.0384	0.264597	0.42986	0.565132	0.429988	1.15937	-0.0100489	0.493939	1.67956	0.144107	0.693385	0.318276	0.0948963	0.290941	0.113029	1.06769	-1.13676	-0.0946813	-0.547629	-0.119669	0.366212
CATMA3a47420	At3g54480	SKIP5 (SKP1-INTERACTING PARTNER 5)	0	0	-0.683145	1.53753	0.107576	0.646359	0.028654	1.34224	0.372402	0.265687	0.203766	0.29565	1.93847	0	0	0	0	0.387694	0.387694	0.373901	0.41599	0	0	0	0	0	0	0	0	1	0.563986	0	0	0	0	0	0	0	1	0.52382	0	0.124496	0	0	-0.422996	-0.0597	0.0939692
CATMA4a08020_new	At4g08270	similar to DNA binding [Arabidopsis thaliana] (TAIR:AT3G47680.1); similar to hypothetical protein 24.t00018 [Brassica oleracea] (GB:ABD64940.1)	0	0	0	0	2.97829	0	0	0	0.372287	0.372287	0.350617	0.32988	0	0	0	0	0	0	0	1	0.59551	0	0	0	0	0	0	0	0	1	0.563986	0	0	0	0	0	0	0	1	0.52382	0	0	0	0	0	0	0
CATMA1a59635	At1g70370	BURP domain-containing protein / polygalacturonase, putative	0	0	0	0.0266348	1.25856	-0.241826	-0.209657	2.13862	0.371542	0.303447	0.260403	0.303764	0.293033	0	0	0.23325	0	0.105257	0.0651457	0.181461	0.394837	0	0	0	0	0	0.471406	0.0785677	0.0785677	0.363217	0.35102	0	0.347843	2.2505	0.185801	0	0.556829	0.428367	0.263487	0.302554	0	0	0	0	-1.25022	-0.250044	0.250044
CATMA2a35250	At2g36970	UDP-glucoronosyl/UDP-glucosyl transferase family protein	0	0.393531	0.691564	1.03749	0.131559	0.0448276	0.802527	-0.133752	0.370968	0.151765	0.0444737	0.27122	-0.95708	-1.65065	1.47158	-0.0919523	-0.0447907	-0.254578	0.524052	0.652528	0.501315	-1.37537	0.170642	0.558221	-0.430922	-0.123715	-0.478469	-0.279936	0.270316	0.347859	0.344792	-0.846741	-0.397047	0.097845	-0.496048	-0.583087	-0.445016	0.154927	0.0453581	0.266281	-1.4687	1.35924	1.02209	1.57059	-0.883183	0.320006	0.62386
CATMA3a23280	At3g23280	zinc finger (C3HC4-type RING finger) family protein / ankyrin repeat family protein	0	0.360084	0.383124	0.616689	0.247285	0.476845	0.591132	0.288013	0.370397	0.0707259	0.00120311	0.0803182	-0.100372	0.910627	0.919926	0.536438	0.638218	0.580967	0.186152	0.0354947	0.394837	0.047937	-0.758277	-0.0547267	-0.424605	-0.052706	-0.416064	-0.276407	0.126234	0.0801327	0.285276	-0.523388	0.0228856	0.930688	0.369439	0.18003	0.195931	0.236389	0.453782	0.35845	1.1876	-0.127901	0.389759	-0.604663	-0.0461547	0.159728	0.301566
CATMA2a18350	At2g19830	SNF7.2	0	1.00153	-1.20636	1.01107	-0.348554	-0.00790912	2.51267	0	0.370304	0.396833	0.381803	0.342313	0.610362	-0.038661	0.760616	1.33458	0	0.533379	0.256047	0.105649	0.394837	-0.337125	-0.349124	0.338161	-0.0041394	-2.32457	0.0223515	-0.442407	0.390712	0.308866	0.331201	-2.45121	-0.0659524	-0.699109	-0.0390975	-0.271075	-0.705288	0.452182	0.193833	0.295076	0.258081	0.126952	0.568488	0.758994	-1.51854	0.0387945	0.404995
CATMA1a64880	At1g75550	glycine-rich protein	0	0.390769	0.369016	0	0.606209	0.378339	0.853289	0.355566	0.369149	0.100345	0.00787212	0.156603	1.1856	0.726199	-0.191792	0.576135	0	0.459229	0.249728	0.139774	0.394837	0.285075	0.165292	0.836518	1.08826	0.893792	0.615642	0.64743	0.147823	0.00715617	0.200128	0.811187	0	0.859448	-0.0402757	0	0.326072	0.208169	0.192321	0.295076	0.130518	0.209724	0.442184	0.236957	0.745224	0.352922	0.110744
CATMA3c57532	At3g43583	unknown protein	0.0696472	0.199432	0.222565	0.217138	1.17931	-0.0437657	1.13098	-0.02233	0.369123	0.175439	0.0734363	0.293865	-1.09773	0.223369	-0.19978	0.296705	-0.617436	-0.278975	0.262198	0.3473	0.412189	-0.33827	0	0.022759	-0.97353	-0.0313033	0.373892	-0.157742	0.187455	0.438454	0.379609	-0.371421	-0.0901208	-0.538925	0.189209	1.38475	0.114699	0.340886	0.753427	0.459177	0	-1.20938	-0.645216	-1.05623	-0.121313	-0.606428	0.241917
CATMA1c72161	At1g75300	isoflavone reductase, putative	0	-0.0947441	-0.0836644	0.721211	1.16655	0.575867	0.973108	-0.310087	0.36853	0.197537	0.104346	0.294598	1.18455	0.153303	0.00602298	0.844221	0.149719	0.467563	0.231165	0.113157	0.394837	-0.0090987	-1.01282	1.83788	0.815532	1.36227	1.68753	0.780217	0.45166	0.144667	0.307752	1.47922	1.30968	1.15524	0.223107	-0.175975	0.798254	0.326544	0.07086	0.290631	0.6586	0.699227	-0.177953	-0.0282415	-0.778916	0.0745434	0.276953
CATMA1a60950	At1g71750	phosphoribosyltransferase family protein	0	0.273962	0.0538758	0	1.08264	-0.17245	1.2249	0.484908	0.36848	0.185603	0.0874936	0.294598	1.58441	2.12063	0.544134	0.192913	0	0.888417	0.411964	0.0972657	0.394837	0.931243	-0.0213306	0.385091	0.824356	1.64909	-1.23118	0.422878	0.402404	0.341428	0.341937	1.08386	0.251898	-0.60515	-0.458975	1.01319	0.256966	0.354364	0.508512	0.377036	0.537598	-1.49436	-0.368348	0.733251	0.271156	-0.0641402	0.403014
CATMA1a65410	At1g76200	expressed protein	-0.0566002	0.879762	0	0	0.35827	0.585476	0.889708	0.290747	0.36842	0.136183	0.0304038	0.243988	0.812409	0.909205	0.435472	0.17245	0.016154	0.469138	0.174047	0.0543488	0.394837	0	0	0.415001	0.605354	0	-0.0503769	0.161663	0.113197	0.212612	0.30945	0.557738	0.0046083	0.427663	0.078045	0.527604	0.319132	0.116022	0.0513416	0.274483	-0.656621	0.149994	0.177999	0.328658	0.0034927	0.000704399	0.172244
CATMA1a52780	At1g63570	receptor-like protein kinase-related	0.253106	0.221573	0	0	0.253507	0.908006	0.544522	0.766592	0.368413	0.119541	0.0177677	0.19758	0.0274458	0.207651	0.0187766	0.00624392	-0.0741766	0.0371882	0.0462878	0.466764	0.445637	0.116285	0	0.724745	0	0.112067	0.239298	0.198732	0.1113	0.134231	0.307752	-0.268654	0	0.432464	-0.096862	0	0.0133895	0.11569	0.91344	0.50169	0.106438	0.179222	0.0982219	0.207384	0.582796	0.234812	0.0894629
CATMA3a51210	At3g58210	meprin and TRAF homology domain-containing protein / MATH domain-containing protein	0	0	0	0	0.239803	0.911812	1.35263	0.431826	0.367009	0.180645	0.0817126	0.294598	-0.130395	0	0	0	0	-0.026079	0.026079	0.373901	0.41599	0	0	0	0	0.423539	0.075811	0.083225	0.0691795	0.282816	0.323417	0	0	-0.0730594	0.597476	0	0.104883	0.123958	0.445135	0.355416	0.283298	0	0	0	0	0.0566595	0.0566595
CATMA_GFT_01102	At3g26450 // At4g23670 // At2g01520 // At2g01530 // At1g14930 // At1g14960 // At1g14950 // At4g23680 // At3g26460 // At4g14060	major latex protein-related / MLP-related	0.370785	0	0.0616112	0.0893406	0.414625	0.325411	0.536935	1.1373	0.367002	0.128959	0.0248347	0.225369	0.27972	0	-0.915039	1.26464	0	0.125863	0.348972	0.736588	0.526494	0	0	0	0	0	0.0357131	0.00595218	0.00595218	0.363217	0.35102	0.40096	-0.422494	0	-0.241572	0.129358	-0.0267494	0.143315	0.861021	0.487663	0	-0.317543	1.05492	0.524303	-0.015085	0.249319	0.242695
CATMA3a24780	At3g24860	hydroxyproline-rich glycoprotein family protein	0.546958	0	0.285444	0.382405	0.573839	0.659756	0.0947031	0.389773	0.36661	0.0820621	0.00290978	0.104446	0.0821939	0.463316	0	0.104238	0	0.129949	0.0859792	0.205216	0.394837	0.411665	0.187897	0.191487	1.3211	0.171965	0.776622	0.510123	0.187804	0.0419622	0.260367	-0.147708	0.425968	0.819501	0.134609	0.675376	0.381549	0.176239	0.0963524	0.290941	0	0	0.535569	0.214622	0.059219	0.161882	0.101335
CATMA5a41810	At5g45810	CIPK19 (SNF1-RELATED PROTEIN KINASE 3.5); kinase	0	0.0796532	0.425985	-0.73903	1.03285	-0.450008	2.02103	0.560575	0.366381	0.308458	0.273653	0.307349	-0.131414	-0.127283	-0.320821	-0.969583	0	-0.30982	0.172706	0.147277	0.394837	0	-0.0849169	0	0	0	-0.634785	-0.11995	0.103896	0.300467	0.329306	0.827415	-0.0588752	0.373858	0	0	0.22848	0.16835	0.246257	0.29889	0	0.6476	0	0.236612	-0.177282	0.141386	0.142627
CATMA3a20505	At3g20770	EIN3 (ETHYLENE-INSENSITIVE3); transcription factor	-0.515752	0.0356336	0.878803	0.592882	-0.293526	0.667792	1.46209	0.0993804	0.365912	0.23144	0.157886	0.294598	-0.100802	-0.701523	1.91726	-1.20529	-0.797503	-0.177573	0.552687	0.764078	0.533131	-0.116453	0.368266	0.144771	-0.534112	-0.0791879	-0.159054	-0.0626283	0.124291	0.635755	0.456568	-0.142396	0.216163	0.834098	0.374948	-0.300232	0.196516	0.200044	0.38154	0.334615	0.410312	-1.24148	-0.31392	0.576975	0.14194	-0.0852352	0.325953
CATMA2a14830	At2g15970	COR413-PM1 (cold regulated 413 plasma membrane 1)	0	0.386042	0.581712	0.521258	0.312473	0.250355	0.681557	0.19389	0.365911	0.0791057	0.00241017	0.0952313	1.08337	0.48625	-0.33668	1.01536	0.00979623	0.45162	0.277014	0.178369	0.394837	0.534082	1.15433	0.275697	0.419953	0.280116	-0.403198	0.376831	0.204868	0.125247	0.305619	1.28809	0.7989	0.895257	-0.0990047	1.31747	0.840144	0.256441	0.0306109	0.25035	1.58737	0.137454	0.782895	-0.887896	-0.0821993	0.307524	0.416762
CATMA2c47215	At2g16260	pseudogene of glycine-rich RNA-binding protein	0.185631	1.14345	0.144342	0	0.453391	0.533217	0.178846	0.285007	0.365485	0.126578	0.0234018	0.219732	-0.361317	1.29121	1.67884	-0.494951	0.155762	0.45391	0.439054	0.359618	0.415029	-0.00614183	1.02022	-0.157963	1.40937	0.657245	-0.106673	0.469343	0.269185	0.141692	0.307752	0.207746	0.469435	0.145519	0.350037	0.0990863	0.254365	0.0683888	0.0204854	0.249399	1.44827	0.485601	1.19387	0.559262	0.944369	0.926276	0.183482
CATMA2a30600	At2g32290	BAM6/BMY5 (BETA-AMYLASE 6); beta-amylase	0	0.58165	0	0	0.481497	0.451553	0.335528	1.06492	0.364394	0.130824	0.0270879	0.236116	0.336655	-0.58564	-0.861034	0.236447	0	-0.174714	0.234624	0.49785	0.454188	0	-0.107063	0.00186063	0.0223116	0.0907241	1.37057	0.229734	0.229637	0.363032	0.350874	-0.893824	0.223126	1.17288	-0.476725	0	0.0050911	0.350106	0.989094	0.521432	0.0252703	-0.628274	0	0.584251	-0.470213	-0.0977933	0.213307
CATMA5a06480	At5g07270	ankyrin repeat family protein	0	-0.142019	0.387656	0.136596	0.894197	0.635115	0.201942	0.801423	0.364364	0.134499	0.0302406	0.243988	1.19734	-0.478619	0.104504	-0.0403398	0.154152	0.187407	0.275989	0.534373	0.466414	0.5996	0.353544	-0.0767617	0.639614	0.748262	0.529015	0.465546	0.12095	0.0120125	0.215531	-1.09744	-0.368977	0.96879	0.891631	0.250231	0.128846	0.390749	0.758141	0.460616	-0.290021	0.149224	0.159715	0.46471	0.439494	0.184624	0.136119
CATMA3a16030	At3g16590	F-box family protein	0	0.215626	0.575241	0	0.423838	0.256364	0.757222	0.680954	0.363656	0.103672	0.00988914	0.165727	0.377287	1.30671	0.795789	1.04267	0	0.704491	0.233317	0.0391841	0.394837	0	0	0	0.278421	0	0.218988	0.0829015	0.05299	0.178476	0.307752	0.601975	0	1.18126	0.42173	0	0.440992	0.219457	0.114868	0.295076	0.468802	0.0739247	0	0.673149	0.854926	0.41416	0.166076
CATMA2a45840	At2g47380	cytochrome c oxidase subunit Vc family protein / COX5C family protein	0.380133	0.414172	0.0397112	-0.078263	0.316509	0.0786337	1.1383	0.617296	0.363311	0.13699	0.0328418	0.252424	0.572147	1.29465	0.979867	-0.264962	-0.186488	0.479042	0.309934	0.197089	0.394837	1.00033	0.684188	0.767957	0.433325	0.173023	0.548625	0.601242	0.11666	0.00360335	0.177452	0.0848973	-0.228306	0.403784	0.122639	0.950567	0.266716	0.198154	0.249526	0.299152	-0.0574976	0.401309	0.346276	-0.138654	-0.238111	0.0626645	0.13049
CATMA4a38530	At4g36950	MAPKKK21; ATP binding / protein kinase	0	0.431501	0	0	0.551098	0.355592	1.55951	0	0.362213	0.188927	0.0967266	0.294598	1.88266	0.350957	0.346721	0	0	0.516068	0.35044	0.214839	0.394837	0	0	0.124055	1.42846	0	0.074204	0.271119	0.232404	0.295987	0.327507	0.520937	0.304519	-0.446249	0.502738	0	0.176389	0.181718	0.386676	0.336358	1.16598	0	0.724994	0.121988	1.16215	0.635022	0.248428
CATMA5a23030	At5g25320	ACT domain-containing protein	0	0.441466	0.0169241	0	-0.197106	0.216632	1.66902	0.734748	0.360211	0.214161	0.136458	0.294598	1.18223	1.44739	0	1.22068	0.815881	0.933236	0.25433	0.0214027	0.394837	-0.0509219	0.382981	0.0553261	-0.752608	1.92006	-1.30532	0.0415861	0.450883	0.930095	0.549294	0.672241	0	0.93016	0.506807	0	0.421842	0.18496	0.0847199	0.290631	0.169155	-1.28549	0	-0.547874	-0.185041	-0.36985	0.258027
CATMA1a07435	At1g08465	YAB2 (YABBY 2); transcription factor	0	0	0	-0.0024409	1.26553	1.30588	-0.093028	0.4035	0.35993	0.208822	0.128437	0.294598	-1.39997	-0.321905	-0.277223	0.39212	0	-0.321395	0.298133	0.341695	0.411742	0	0	0.15851	-0.957109	0	0.0709754	-0.121271	0.169113	0.505408	0.407505	0.0751264	0.208178	1.21434	0.141804	0.276822	0.383254	0.210467	0.142716	0.295076	0	0.728126	0	0.34512	-0.239385	0.166772	0.168451
CATMA3a14340	At3g14990	4-methyl-5(b-hydroxyethyl)-thiazole monophosphate biosynthesis protein, putative	-0.296787	0.671369	0.252776	1.90992	-0.14864	0.403219	0.56718	-0.482843	0.359525	0.265786	0.21822	0.297217	1.73602	0.203664	1.16408	0.200278	-0.312583	0.598291	0.371374	0.182466	0.394837	0.260246	-0.683059	1.03252	0.387073	1.96259	0.0677928	0.504528	0.36875	0.229525	0.310606	0.380192	0.646845	0.0499093	-0.0295578	0.345227	0.278523	0.121989	0.0844891	0.290631	0.95207	0.654157	-0.175335	1.17731	0	0.52164	0.263687
CATMA3a17310	At3g17810	dihydroorotate dehydrogenase family protein / dihydroorotate oxidase family protein	1.0737	0.333366	0.36055	0.297631	0.125278	0.245083	0.321409	0.117106	0.359266	0.107135	0.0121937	0.172999	0.871739	-1.11928	0.126007	0.70219	-0.0489118	0.106349	0.351248	0.777154	0.536572	1.17359	0.512288	0.737734	0.556126	-0.120439	-0.334085	0.420869	0.227788	0.123924	0.305349	0.17452	0.674433	0.996932	0.25952	-0.467071	0.327667	0.247777	0.256571	0.301201	0.323305	0.382023	1.11754	-0.159448	0.298908	0.392465	0.205424
CATMA5a08030	At5g09220	AAP2 (AMINO ACID PERMEASE 2); amino acid transmembrane transporter	-0.0711797	1.29445	0.31732	0.859268	-0.0540472	1.49721	-0.946692	-0.0245538	0.358972	0.287545	0.252018	0.302649	-0.762241	0.594167	0.268924	0.638141	-0.390719	0.0696543	0.277668	0.814286	0.548831	0.223191	-0.0229408	-0.518252	0.29631	0.201195	-0.560574	-0.0635118	0.156764	0.702124	0.478354	-0.671122	0.715282	0.588971	-0.545188	-1.16573	-0.215558	0.369646	0.591089	0.405244	-0.0502365	-0.041439	0.239733	1.30131	0.976244	0.485123	0.276718
CATMA3b22063	At3g22120	CWLP (CELL WALL-PLASMA MEMBRANE LINKER PROTEIN); lipid binding	0.600182	1.14102	0.605966	-1.41636	0.691349	-0.216344	-0.180951	1.64445	0.358665	0.334558	0.319258	0.320647	-1.00856	0.934066	-1.24114	0.613507	0.388583	-0.0627075	0.443723	0.894448	0.569063	0.119316	0.224617	0.292161	0.270407	1.00533	0.964651	0.479414	0.161801	0.0314103	0.248765	0.32543	0.55497	0.00618752	0	0.592566	0.295831	0.127963	0.0818661	0.290631	0.389464	-0.14076	0	0.647171	0.770655	0.333306	0.177309
CATMA1a18695	At1g19670	ATCLH1 (CORONATINE-INDUCED PROTEIN 1)	0	0	0	0	0.101776	0.242152	0	2.52366	0.358448	0.310816	0.286662	0.311116	0	0	-0.00863031	0	0	-0.00172606	0.00172606	0.373901	0.41599	0	0	0	0	0	0	0	0	1	0.563986	0.055973	1.22643	0.683142	1.57593	0	0.708294	0.312177	0.085833	0.290631	0	0	0	0	-0.882547	-0.176509	0.176509
CATMA2a01470	At2g02580	CYP71B9 (cytochrome P450, family 71, subfamily B, polypeptide 9); oxygen binding	0	2.86559	0	0	0	0	0	0	0.358198	0.358198	0.350617	0.32988	0	0	0	0	0	0	0	1	0.59551	0	0	0	0	0	0	0	0	1	0.563986	0	0	0	0	0	0	0	1	0.52382	0	0	0	0	0	0	0
CATMA3a26050	At3g26200	CYP71B22 (cytochrome P450, family 71, subfamily B, polypeptide 22); oxygen binding	0.876343	0.362303	1.16448	1.0842	0.211785	-0.552224	-0.189092	-0.0936993	0.358011	0.223595	0.153375	0.294598	0.534486	1.48479	0.824355	-0.387386	-0.63564	0.364121	0.391218	0.404675	0.424901	0	-0.015563	-0.000517662	0.129959	-0.345335	-0.522236	-0.125615	0.102379	0.274453	0.320368	-0.572107	0	0	0	0	-0.114421	0.114421	0.373901	0.33244	0.551512	0.798561	0.242197	0.604843	1.28816	0.697055	0.172669
CATMA5a18820	At5g20350	TIP1 (TIP GROWTH DEFECTIVE 1)	0	0.33921	0	0	2.12804	0.332657	0.670118	-0.608927	0.357638	0.285072	0.249907	0.302623	-1.3476	0.0090424	1.7568	0.0994818	0.332553	0.170057	0.493879	0.74794	0.529625	0.181616	0	0.16264	0.172146	0	-0.0812162	0.0725309	0.0462248	0.177419	0.307752	0	0.46432	0.472821	0.180239	0.888627	0.401201	0.151077	0.056649	0.281156	0.138718	0.535914	0.123613	0.898597	0.428783	0.425125	0.143074
CATMA3a45776	At3g52850	ATELP/ATELP1/BP-80/BP80/BP80B/VSR-1/VSR1 (ARABIDOPSIS THALIANA EPIDERMAL GROWTH FACTOR RECEPTOR-LIKE PROTEIN); amino-terminal vacuolar sorting propeptide binding	0	0.581372	0	0	0.522468	0.839579	0.219279	0.695732	0.357304	0.121498	0.0216879	0.212391	0.948626	-0.0790688	-0.0852901	1.26861	0.893015	0.589179	0.281479	0.104458	0.394837	0.436959	0.566773	0.0915848	1.11363	0.478832	1.53366	0.703573	0.213855	0.0217147	0.240886	1.27526	0.644494	1.3378	0.812482	1.10103	1.03421	0.133375	0.00149048	0.12316	-0.127663	-0.0238751	0.54985	-0.0169428	0.0260069	0.0814752	0.119786
CATMA5a02630	At5g03455	CDC25	0	0.370507	0.242169	0.29	0	1.41116	0.149347	0.393419	0.357075	0.159713	0.060457	0.281925	0.624318	-0.101428	0.856888	1.55264	0.963292	0.779141	0.268106	0.0438496	0.394837	-0.885683	-0.335717	0.831568	-1.12858	0.217285	0.481446	-0.136614	0.317772	0.685158	0.472293	0.202803	0.0621819	0.0285536	-0.0700525	1.36982	0.318661	0.266402	0.297687	0.313425	0	1.37769	-0.274066	1.42902	1.04916	0.716361	0.35708
CATMA4a05032	No match	unknown protein	0.163339	-0.0847229	0.84985	0	0.62622	0.343594	0.981513	-0.0236825	0.357014	0.147028	0.0455407	0.273348	-0.0482176	0.478722	1.10086	-0.231194	0	0.260033	0.240702	0.340789	0.411742	0.143759	0	0.971577	1.39279	0.877619	0.716255	0.683667	0.214735	0.0244347	0.244548	0.833443	0	1.02089	0.411733	0	0.453214	0.209686	0.0967375	0.290941	0.329838	-0.562012	-0.0112847	0.189019	1.28874	0.24686	0.301385
CATMA5a61380	At5g66030	ATGRIP/GRIP; protein binding	0	1.12165	-0.393065	0	1.55597	-0.110859	0.341119	0.341028	0.35698	0.233724	0.170512	0.294598	0.977759	-0.305902	-0.00312835	0.522687	0	0.238283	0.227915	0.354812	0.414119	-0.0272599	0.608077	-0.823931	0.440775	-0.238039	1.0699	0.171588	0.274976	0.559983	0.428364	-1.0912	0	2.33217	0	1.02883	0.45396	0.576967	0.475395	0.36499	0	1.72773	0	1.31795	0.00522695	0.610181	0.378184
CATMA4a41080	At4g39730	lipid-associated family protein	0.835468	-1.45081	-0.175315	-0.110997	1.14448	0.97101	0.403526	1.23802	0.356922	0.32113	0.303084	0.316065	2.46037	0.617838	1.27864	1.5318	0.0343942	1.18461	0.412382	0.0453497	0.394837	-0.263936	-0.0543405	0.0271098	0.0311325	0.0512739	0.612346	0.0672642	0.118991	0.596301	0.440947	2.49254	2.01911	0.646144	1.45986	0.965839	1.5167	0.33684	0.0108	0.239405	0.289892	0.278028	1.39911	-0.690656	-0.173905	0.220493	0.345181
CATMA3a43775_new	At3g50770	calmodulin-related protein, putative	0.0611087	0.450874	0.123423	0.785222	0.454113	0.205709	0.205803	0.561022	0.355909	0.0877386	0.00483109	0.128985	2.01077	1.81182	2.5027	0.827842	0.200568	1.47074	0.418304	0.0245394	0.394837	0.315532	0.279215	0.802745	0.610942	0.631547	0.251994	0.481996	0.0937379	0.00363936	0.177452	-0.119076	0.175412	-0.368994	-0.0640654	0.205856	-0.0341733	0.105296	0.76179	0.461777	1.08247	0.158873	1.01943	-0.5062	0.768844	0.504684	0.300837
CATMA1d00237	At1g34400	unknown protein	0	0	0.115045	0	1.20465	2.03962	0	-0.515165	0.355519	0.29516	0.267539	0.305916	0	0	0.994382	1.42513	0	0.483902	0.304054	0.18671	0.394837	0	0	-0.703124	0.46148	0	1.21275	0.161852	0.259547	0.560237	0.428369	1.91378	0.481311	0	0.333092	-1.24149	0.297338	0.505195	0.587784	0.404033	0.824407	0	3.0186	0.132817	0.929689	0.981102	0.541329
CATMA2a39780	At2g41410	calmodulin, putative	0	0	0.851598	1.15746	-0.70007	0.501779	0.175633	0.852313	0.354839	0.213676	0.140743	0.294598	1.35209	1.55469	0.744863	0.403217	0	0.810972	0.28933	0.0486659	0.394837	0	0	1.14824	0.0870876	0.2549	0.403202	0.315572	0.17852	0.137351	0.307752	0.374704	0.000363172	0.43115	-0.587307	0	0.0437818	0.181884	0.821612	0.478047	0.46705	-0.445192	1.2239	-1.41304	0.401975	0.0469383	0.45064
CATMA1c71279	At1g18630	GR-RBP6 (glycine-rich RNA-binding protein 6); RNA binding	0.00521888	1.66567	0	0	0.565371	0	-0.1683	0.763977	0.353992	0.219725	0.1512	0.294598	0.542323	1.31788	0.490091	-0.214444	0.0785279	0.442875	0.259091	0.162566	0.394837	0.476947	0.0403746	0.537511	1.36217	-0.243275	0.515988	0.448286	0.223099	0.100729	0.291395	0.161762	0.506668	-0.0390871	0.276626	0.331015	0.247397	0.0906847	0.052546	0.275972	0.41999	0.387978	0.472359	-0.436216	1.42639	0.4541	0.295286
CATMA3a50490	At3g57490	40S ribosomal protein S2 (RPS2D)	0	0.368645	-0.0389754	-1.26532	0.265636	2.30172	0.0608689	1.1352	0.353472	0.363509	0.363252	0.334429	0.862998	0.695561	0.478692	-0.0597599	0	0.395498	0.184282	0.0984044	0.394837	0	0	0	0.309215	0.0669778	-0.25716	0.0198387	0.0739076	0.799094	0.50932	0.844407	0.689944	1.87271	0.651459	-0.217198	0.768265	0.332905	0.0822345	0.290631	0	-0.0346843	0.961312	1.49901	0.188442	0.522816	0.303413
CATMA5a09170	At5g10410	epsin N-terminal homology (ENTH) domain-containing protein / clathrin assembly protein-related	-0.344069	0.147994	0	0	0.613038	0.581084	1.21881	0.610728	0.353448	0.17489	0.0830108	0.294598	0.781213	1.19466	0.4735	0.439719	0	0.577818	0.198203	0.0434478	0.394837	0	0	0.905264	1.46951	0.722792	0.957226	0.675798	0.236463	0.0354918	0.254246	1.21284	0	1.29231	0.490365	0	0.599102	0.28168	0.10056	0.293394	3.5682	0.392904	1.00769	-1.44783	2.25484	1.15516	0.848834
CATMA5a54443	At5g58720	PRLI-interacting factor, putative	0	0.397947	0	0	0.498102	-0.197155	1.1145	1.01363	0.353378	0.175045	0.0832797	0.294598	0.790843	0.158011	-0.491248	0.284585	0	0.148438	0.207671	0.514247	0.460581	0	0.340969	-0.123181	0.190104	0.193107	0.740204	0.223534	0.122877	0.128546	0.30769	0.994324	-0.334053	0.430812	0.705845	0.128574	0.3851	0.23012	0.169548	0.295076	-0.519767	0.552809	0	-0.82194	0.0580903	-0.146162	0.239573
CATMA3a49920	At3g56930	zinc finger (DHHC type) family protein	0.940995	0	0.359916	0.128531	-1.04156	-0.0265776	1.7634	0.700675	0.353172	0.290313	0.263209	0.3054	-0.614215	0.42042	0.122129	-1.28035	1.25494	-0.0194143	0.434812	0.966527	0.587496	0	-0.184101	1.01938	0.780411	0.462596	0.98644	0.510788	0.208463	0.0579182	0.276066	-0.134947	0	0.407342	0.809617	0.0214323	0.220689	0.172708	0.270433	0.305007	-0.108036	0.0514854	0	0.827883	-0.579287	0.0384091	0.226706
CATMA5c64771	At5g45280	pectinacetylesterase, putative	0	-0.0470847	0.0690013	0.321503	0.712155	0.425942	0.125217	1.21828	0.353126	0.152434	0.0536639	0.276827	0.3451	-1.14175	0.200468	0.420193	0.603576	0.0855183	0.313621	0.798597	0.543444	0	0	-0.143872	-0.285919	-0.0605756	-0.166543	-0.109485	0.0454361	0.0608905	0.27666	0.883242	1.23923	0.536734	0.698128	0.294114	0.730289	0.159869	0.0102759	0.239405	0.871286	-1.38385	-0.0111191	-0.506347	-0.373289	-0.280663	0.365798
CATMA1a38250	At1g47340	F-box family protein	-0.198282	0.0673641	0.509834	0	0.657117	0.77496	1.53471	-0.520696	0.353126	0.230102	0.168743	0.294598	0.597618	0.784415	1.52477	-0.173738	-1.11201	0.32421	0.449364	0.51053	0.459108	1.19292	-1.85755	0.294796	-0.355057	1.2597	0.890006	0.237469	0.487412	0.646721	0.459632	-0.0635378	-0.178093	1.11301	-0.116642	1.07853	0.366653	0.298262	0.286327	0.310645	-1.11072	0.626607	0.0940087	0.435293	-0.428567	-0.0766753	0.314557
CATMA1a32690	At1g34370	STOP1 (SENSITIVE TO PROTON RHIZOTOXICITY 1); nucleic acid binding / transcription factor/ zinc ion binding	-0.0149837	0.507309	0.351985	0.164066	1.12519	0.41402	0.226698	0.0504102	0.353087	0.126945	0.0272425	0.236232	0.359309	1.06559	0.841441	-0.632109	0	0.326846	0.303152	0.341643	0.411742	0	0	0.560775	0.123161	0.236204	-0.0187798	0.150227	0.0913553	0.161009	0.307752	0.53971	0.365797	0.162815	0	0	0.213664	0.105674	0.11325	0.295076	0.809306	0.47604	0.0257409	-0.0405059	0.67034	0.388184	0.170267
CATMA5a23890	At5g26220	ChaC-like family protein	0	1.14548	0	0	0.756594	0.441951	0.471787	0.00741959	0.352904	0.152724	0.0541291	0.276827	2.62354	0.0418224	-0.1501	-1.2047	0	0.262114	0.633049	0.700077	0.51596	0.608236	-0.629231	-0.653164	0.776522	-0.418125	-0.578413	-0.149029	0.269049	0.603499	0.443523	0.592254	0.846949	0.671028	0	0	0.422046	0.177165	0.0758063	0.290631	0	0.144281	0	0.350754	-0.361193	0.0267684	0.116345
CATMA5a10420	At5g11650	hydrolase, alpha/beta fold family protein	-0.328549	0.36891	1.46071	0.0834381	0.0864267	0.504202	0.732506	-0.0909461	0.352087	0.198183	0.118888	0.294598	0.0432047	-0.908291	-1.34344	0.689964	-1.31296	-0.566304	0.401753	0.231463	0.395426	0.56801	-0.280664	0.00708228	-0.568679	-0.593543	-0.624341	-0.248689	0.191126	0.249927	0.313241	-0.276958	0.22872	-0.286721	0.441611	0.0554579	0.0324219	0.142139	0.830754	0.480122	-0.10355	-0.0797285	0.415805	0.3615	0.338985	0.186602	0.114338
CATMA1a19840	At1g20780	armadillo/beta-catenin repeat protein-related / U-box domain-containing protein	0	0	0	0	2.48377	0.330925	0	0	0.351837	0.307301	0.289873	0.312068	0	0	0	0	0	0	0	1	0.59551	0	0	0	0	0	0	0	0	1	0.563986	0	0	0	0	0	0	0	1	0.52382	0	0	0	0	0	0	0
CATMA1a16150	No match	unknown protein	1.98012	0.733802	0	0	0.099578	0	0	0	0.351687	0.249277	0.201155	0.295026	0.593134	1.38138	2.54149	0.843951	0	1.07199	0.42928	0.0669678	0.394837	0.317003	0	-0.358351	-0.0958299	-0.367125	-0.451926	-0.159371	0.118983	0.238084	0.310731	0	0	0	0	0	0	0	1	0.52382	1.5332	0.824307	1.20398	-1.37986	3.03626	1.04358	0.712649
CATMA4a03430	At4g03090	expressed protein	0	0	-0.305825	-0.441841	1.19813	0.171693	1.26659	0.923272	0.351502	0.239866	0.186231	0.294598	-0.657617	-0.956288	-1.13954	1.31613	0	-0.287463	0.445227	0.553675	0.472524	0	0	0.406454	0.809646	0.465588	0.735329	0.402836	0.141957	0.0363427	0.254258	0.427642	0	-0.0255141	1.08841	0	0.298107	0.214921	0.237711	0.296578	-0.592522	-0.45185	0	0.0574689	-0.149873	-0.227355	0.126997
CATMA3a50530	At3g57530	CPK32 (CALCIUM-DEPENDENT PROTEIN KINASE 32); calmodulin-dependent protein kinase/ kinase	0.513386	0	0.087155	0.451998	0.667613	0.605923	0.405644	0.0795021	0.351403	0.0917401	0.00645434	0.148001	0.450704	1.30454	1.1178	0.350573	0.24421	0.693565	0.215849	0.0324898	0.394837	0	0	0.126004	0	0	0	0.0210006	0.0210006	0.363217	0.35102	0.492752	0	0.414251	0	0	0.181401	0.111776	0.179933	0.295076	1.20648	0	0.0452024	-0.539523	0.901676	0.322767	0.319441
CATMA_GFT_02721	At1g77150 // At1g77170	similar to pentatricopeptide (PPR) repeat-containing protein [Arabidopsis thaliana] (TAIR:AT1G77170.1); similar to unnamed protein product [Vitis vinifera] (GB:CAO62697.1); contains domain PTHR10483:SF4 (PTHR10483:SF4); contains domain PTHR10483 (PTHR1048	0	0	0.902941	0	0.211587	0.751397	0.643481	0.29724	0.350831	0.129727	0.0304457	0.243988	-0.429318	0.501524	0.411745	0.256829	0	0.148156	0.167569	0.426557	0.431812	0	0	0	0	0	0.331242	0.055207	0.055207	0.363217	0.35102	0	0	-0.0859531	0.135885	0	0.00998648	0.0356049	0.793017	0.470653	0.128708	0.0997934	0	0.360329	0.587589	0.235284	0.106026
CATMA4a08060	At4g08310	expressed protein	0.182316	0	0.266406	-0.665684	1.89255	0.835167	-0.0947921	0.389985	0.350744	0.267378	0.230973	0.300008	-0.447874	-0.259745	0	0.599487	0	-0.0216262	0.176792	0.90854	0.573142	-0.317942	-0.752696	-0.0139363	0.280062	0.559321	-0.982236	-0.204571	0.243091	0.438429	0.379609	0.658134	0.566673	0.29732	1.8825	0	0.680926	0.321572	0.101629	0.293682	0	0.370507	0.817789	-0.583984	0	0.120862	0.231738
CATMA4a02130	At4g01897	expressed protein	0	0	1.17464	0.431641	0.777421	0.469269	0	-0.0481146	0.350607	0.158655	0.0628093	0.284598	0.112714	0.0543993	0.480982	0	0	0.129619	0.0902779	0.224404	0.394837	0	0.31186	0	0	0	4.61297	0.820804	0.76014	0.329539	0.337157	1.21742	0.848629	0	0.0652226	0	0.426255	0.254762	0.169613	0.295076	0.142524	0	0.282556	-0.380478	0.0732082	0.0235619	0.111243
CATMA2b21875	At1g28300	LEC2 (LEAFY COTYLEDON 2); transcription factor	0	0	0.0354644	0	0.684928	0	1.48786	0.595911	0.35052	0.191624	0.110073	0.294598	0	0	0	0	0	0	0	1	0.59551	0	0	0	0.276806	0	0.00268092	0.0465812	0.0460471	0.358151	0.349426	0	0.121332	0	0.0419905	0	0.0326646	0.0236113	0.238731	0.296806	0	0	0	0	0	0	0
CATMA4c42360	At4g17170	AT-RAB2 (Arabidopsis Rab GTPase homolog B1c); GTP binding	0	0.477514	0.629535	0.402726	0.570303	0.478086	0.305306	-0.0621338	0.350167	0.0902843	0.0060648	0.14158	0.128181	0.0745693	0.505806	-0.800346	0	-0.0183582	0.214091	0.935786	0.580404	0	0	0.186086	0.187493	0.199826	0.477441	0.175141	0.0715578	0.0581116	0.276066	0.307774	0.381299	0.136664	0	-0.267645	0.111618	0.115787	0.389636	0.337323	-0.340075	0.463584	0.00486558	0.572668	0.540104	0.248229	0.179187
CATMA2a45850	At2g47390	serine-type endopeptidase/ serine-type peptidase	1.33688	-0.0274542	-0.489168	-0.161719	-0.335162	-0.101667	2.0979	0.479898	0.349938	0.322599	0.313974	0.319197	0.164529	-1.04113	0.185751	1.40622	-0.0735567	0.128363	0.390257	0.758717	0.532124	0.201731	-0.0154405	-0.164224	-0.490517	0	-0.420427	-0.148146	0.108564	0.230584	0.310606	-0.619183	1.07627	0.49063	-1.43796	-0.591795	-0.216407	0.445323	0.65242	0.426825	0.128754	1.5734	-1.78785	0.203528	-0.00453754	0.0226586	0.535137
CATMA1a27590	At1g29680	expressed protein	0	0.0387621	0	0	0.546442	0.10231	1.47642	0.633201	0.349642	0.184842	0.100443	0.294598	0	0	0	0	0	0	0	1	0.59551	0	0	-0.289709	-0.0452752	0	0	-0.0558306	0.0473563	0.291459	0.325199	0.759627	0.00868767	0.783063	1.87565	0	0.685406	0.343472	0.116712	0.295076	0.541469	0	0	-0.638269	-0.0023412	-0.0198282	0.186898
CATMA1a69970	At1g80760	NIP6;1 (NOD26-like intrinsic protein 6;1); water channel	0.0236386	0.644408	0.871128	-0.0691474	0.122679	0.00155941	0	1.20032	0.349324	0.172123	0.0819735	0.294598	0.782546	-1.92046	-0.0871374	1.0586	-0.214432	-0.0761772	0.521811	0.890994	0.568587	0.132406	0.51142	-2.11789	1.02579	-0.138129	1.38834	0.133656	0.505179	0.801899	0.510404	-1.57028	-1.01464	0.0323756	0	-0.206709	-0.55185	0.317518	0.157203	0.295076	-1.53131	2.68577	-0.504544	0.522531	-0.0891462	0.216662	0.702108
CATMA_GFT_03268	At5g26310 // At5g66690	UGT72E3; UDP-glycosyltransferase/ coniferyl-alcohol glucosyltransferase/ transferase, transferring glycosyl groups	0	0	0	0	1.02026	0.688398	1.08337	0	0.349003	0.174953	0.0862735	0.294598	0	0.0445946	0	0	0	0.00891893	0.00891893	0.373901	0.41599	0	0	0	0	0	0	0	0	1	0.563986	0.738929	0	0	0.032569	0.0775165	0.169803	0.14299	0.300721	0.314557	0	0	-0.00433047	0	0.0725312	0.0136401	0.0147466
CATMA5a06073	At5g06860	PGIP1 (POLYGALACTURONASE INHIBITING PROTEIN 1); protein binding	0	0	1.12274	0.492574	0.621649	0	0	0.555005	0.348996	0.147797	0.050244	0.276363	1.6062	0.360285	0.533087	1.29362	-0.0136141	0.755915	0.30087	0.0658863	0.394837	0	0.418935	0	0.417222	0	0.26795	0.184018	0.0852843	0.0834292	0.285619	0.279483	0.779856	1.35268	0.943532	0.15562	0.702234	0.21964	0.0329886	0.25498	0	0	0	0.406341	0.0228209	0.0858323	0.0802489
CATMA1a67500	At1g78410	VQ motif-containing protein	0.0206579	0.666877	0.758656	0.814974	0.152903	0.612515	-0.672629	0.437253	0.348901	0.176939	0.0892445	0.294598	1.58799	2.0373	2.23655	0.169022	0.0268575	1.21154	0.467149	0.0604614	0.394837	0.985588	0.942297	0.275221	0.655074	1.21548	0.390488	0.744024	0.149734	0.00421551	0.186927	0.657415	0.192032	1.07455	-0.694554	0	0.245889	0.300319	0.458898	0.360137	1.90629	1.05293	0.892045	-0.0643292	2.36989	1.23137	0.42294
CATMA5a01365	At5g02280	synbindin, putative	-0.476575	0.0482083	0.968526	0.68084	0.242531	0.899107	0.462589	-0.0350398	0.348773	0.176287	0.0883851	0.294598	0.192158	0.957369	0.718303	0.404725	-0.787019	0.297107	0.300938	0.379401	0.417433	0.260442	-0.807272	-0.255836	-0.518226	-0.741698	-0.636422	-0.449835	0.162744	0.0396428	0.256293	0.173442	0	-0.294179	0.415485	0	0.0589496	0.116592	0.639724	0.422042	0.926458	0.264517	0.449294	-0.844489	0.531711	0.265498	0.297791
CATMA2a30810	At2g32520	dienelactone hydrolase family protein	1.87853	0.702116	0.33036	0.0626697	0.193805	-0.510277	0.203844	-0.0726472	0.34855	0.250278	0.206358	0.2961	0.741517	-0.220604	-0.147445	1.07714	0.302523	0.350626	0.25073	0.234538	0.395426	0.265227	0.839971	-0.552276	-0.393443	0.0390017	0.233894	0.0720625	0.205002	0.739526	0.490212	-0.115684	-0.298169	-0.0853392	-0.112489	0.466291	-0.029078	0.129504	0.833345	0.480567	-0.479852	-0.97217	-0.603859	-0.21899	0.511506	-0.352673	0.247762
CATMA1a11810	At1g12810	proline-rich family protein	-0.177239	0.522397	0.213892	0.25773	0.644887	0.597743	0.645203	0.0831438	0.34847	0.107023	0.0139405	0.185932	0.234906	0.544043	0.175856	-0.274597	-0.456805	0.0446803	0.181133	0.817305	0.549764	-0.3195	0.745309	-0.393998	1.30194	0.78343	0.204859	0.387006	0.274768	0.218029	0.309763	0.606051	0.492988	0.0246496	-0.235053	-0.138459	0.150035	0.169235	0.425408	0.349875	2.17409	0.279716	1.01668	-0.0850064	0.148578	0.706811	0.410483
CATMA2a35995	At2g37710	RLK (RECEPTOR LECTIN KINASE); kinase	0.179983	-0.0735434	1.02415	1.01104	-0.469257	0.130596	0.943836	0.0394626	0.348284	0.201251	0.127141	0.294598	-0.267413	1.31902	0.188734	-0.452582	-1.56489	-0.155426	0.467968	0.756466	0.531634	0.317752	-0.196186	-0.0694398	0.631196	0.0398066	-0.534583	0.0314242	0.165743	0.857082	0.528476	-0.00512808	0.62611	0.994027	0.631601	0.191337	0.48759	0.177051	0.0511665	0.274454	0.554013	0.583667	1.50664	-1.44269	0.14247	0.26882	0.482592
CATMA1a18230	At1g19190	hydrolase	0.123589	0.780984	0	0	0.417554	0.283829	1.09946	0.076037	0.347681	0.141903	0.0440992	0.270701	0.407772	1.63055	0.164795	-0.439639	-2.02986	-0.0532766	0.597979	0.933289	0.579669	0.610141	0.485669	0.221545	0.574178	0.0943502	0.0293493	0.335872	0.103249	0.0226199	0.241583	0.600674	0.0305904	0.592872	0.515288	0.570645	0.462014	0.108884	0.0132301	0.239405	0.87343	-0.632726	0.823925	0.66046	-0.0920022	0.326618	0.296087
CATMA1c71706	At1g48840	unknown protein	0.561759	0.603957	0.232951	0.0883497	0.539225	0.235106	-0.133719	0.652369	0.3475	0.100522	0.0105913	0.169475	0.209941	0.634687	0.116974	0.811776	-1.07288	0.1401	0.329583	0.692647	0.514002	0.336143	0.358891	-0.395951	-0.241815	-0.0878945	-0.497991	-0.0881028	0.149018	0.580086	0.435789	0.512867	-0.150645	0	0	0	0.0724444	0.113905	0.559341	0.393037	-0.113461	0.182405	-0.0475326	0.0961682	-0.198641	-0.0162123	0.0692086
CATMA3c57154	At3g11120	60S ribosomal protein L41 (RPL41E)	0.574369	-1.31709	-1.39702	-1.1537	2.86768	0.260534	3.08234	-0.144146	0.34662	0.629614	0.599078	0.418422	-0.599184	0.344029	0.792772	0.211122	1.5706	0.463868	0.356466	0.263049	0.395629	0.183207	0	0.883007	3.30279	1.61991	0.697859	1.11446	0.496006	0.0745688	0.285276	2.40604	-1.05773	-3.59639	-0.18867	-2.49457	-0.986263	1.03045	0.392709	0.338076	0.180393	1.58884	1.46165	0.182773	0.113597	0.705452	0.335514
CATMA5a43535	At5g47560	ATSDAT/ATTDT (TONOPLAST DICARBOXYLATE TRANSPORTER); malate transmembrane transporter/ sodium:dicarboxylate symporter	-0.252433	0	1.0775	-0.137484	1.03426	-0.0913696	-0.305813	1.44415	0.346101	0.251512	0.211205	0.296295	0	0	-0.291839	0.514009	0.854219	0.215278	0.205833	0.35465	0.414119	0	0	0	0	0	0	0	0	1	0.563986	0	-1.6205	-3.50757	0.121359	0	-1.00134	0.704641	0.228342	0.295076	0.393738	0.228923	0	0	-0.46134	0.0322643	0.14406
CATMA1a08685	At1g09830	phosphoribosylamine--glycine ligase (PUR2)	0.118457	0.99554	-0.146746	0.0595299	0.585283	0.291638	0.242383	0.618971	0.345632	0.129835	0.0323691	0.24974	-0.90086	-0.121198	0.346584	0.5337	0.708661	0.113377	0.288888	0.714733	0.520333	0.420055	0.394976	0.147272	0.872897	-0.08931	-0.321272	0.237436	0.172146	0.226311	0.310348	0.434246	-0.269506	0.0372462	0.29391	0.462464	0.191672	0.137687	0.236302	0.296578	1.17382	-0.355316	0.916183	0.0783774	0.184815	0.399576	0.281557
CATMA1a20110	At1g21065	expressed protein	0.847318	-0.406463	0.187003	0.251738	0.700079	0.348177	0.336249	0.498506	0.345326	0.133658	0.0362788	0.259823	-0.600744	-0.164932	-1.13215	0.420268	-0.0884397	-0.313199	0.261135	0.296569	0.402044	-0.213882	0.992513	-0.159349	0.823954	-0.65541	0.0234202	0.135208	0.26176	0.627507	0.453691	-0.255619	0.385749	0.580603	-0.377806	0.643248	0.195235	0.214145	0.413505	0.345213	-0.108439	-0.379422	0.399035	0.316475	-0.167412	0.0120474	0.148729
CATMA4a17360	At4g16500	cysteine protease inhibitor family protein / cystatin family protein	0.0106538	1.60155	0.114941	0.268634	0.000444577	0.340389	0.840548	-0.415207	0.345244	0.219239	0.159318	0.294598	0.243182	0.447281	0.139862	-0.706419	0.0823393	0.0412493	0.196985	0.844366	0.556997	-0.943348	2.35868	0.0995915	0.838556	-0.239032	1.77062	0.647511	0.511305	0.261164	0.315969	-0.670373	0.689842	-0.106567	-1.23323	0.854062	-0.0932534	0.396449	0.825588	0.478501	1.85861	-0.011007	0.39162	0.741883	0.686982	0.733617	0.31139
CATMA4a19610	At4g18530	expressed protein	-0.554386	1.44005	0	0	0.363212	0.682316	0.231579	0.59896	0.345216	0.208633	0.141969	0.294598	0.0268932	0.655584	0.328941	0.261696	-0.634432	0.127736	0.215421	0.585107	0.480788	0.696687	0.598555	1.14896	-0.386825	0.119401	0.527727	0.450751	0.215026	0.0901795	0.289462	1.09001	0.27462	0.42091	0.256926	0.0751489	0.423523	0.175428	0.0732193	0.290631	-0.414732	0.873259	0.479001	-0.441166	1.74787	0.448846	0.412697
CATMA3a02050_new	At3g03150	unknown protein	0	0.0403996	0.251463	0	0.101131	0.463979	0.502445	1.4017	0.34514	0.166616	0.0770498	0.294598	1.36567	-0.134366	-0.69	0.472321	0	0.202725	0.344733	0.588087	0.481179	0	0	-0.233702	-0.467912	0	-0.349003	-0.175103	0.0839435	0.0913675	0.289462	0	0	0	0.17633	0	0.035266	0.035266	0.373901	0.33244	-0.0542789	0.358569	0	1.18877	-0.377702	0.223072	0.268193
CATMA4a34680	At4g32930	expressed protein	0.059559	0.0897035	1.43142	0.545543	0.139584	0.156413	0.668707	-0.332275	0.344831	0.189379	0.11143	0.294598	0.0787478	-0.105926	-0.0336401	0.761202	-1.12529	-0.0849821	0.302337	0.792587	0.541441	1.08066	-0.657881	0.435717	1.65529	-1.05031	-0.528507	0.155828	0.438453	0.736789	0.489583	1.54451	-0.027477	-0.458205	0.730146	0.0246386	0.362722	0.351574	0.360503	0.329667	-0.750672	0.274314	0.535367	0.0108888	0.754282	0.164836	0.260632
CATMA2a25700	At2g27310	F-box family protein	0.170289	1.69408	0	0	0.171282	0.409643	0	0.312007	0.344663	0.200137	0.128716	0.294598	-0.124781	0.631343	1.70232	0.60169	0	0.562115	0.323591	0.157368	0.394837	0.190998	0.142601	0.18783	-0.436959	0.0500717	-0.672049	-0.0895846	0.151551	0.580151	0.435789	0.328905	0	-0.0169047	0	0	0.0624001	0.0667067	0.40252	0.340393	0.19991	0.285603	0.481857	0.0744695	0.910675	0.390503	0.145968
CATMA2a29340	At2g31110	expressed protein	0.588837	1.12845	0	0.570418	0.0311261	0.158722	0.398539	-0.121556	0.344317	0.146192	0.0506956	0.276363	1.31993	0.862707	1.5238	-0.426496	0.00171303	0.656332	0.376597	0.156326	0.394837	1.5933	1.04259	0.429682	-0.205994	0.342848	0.37375	0.596029	0.2568	0.0679698	0.282503	0.230808	0	0.677518	-0.185641	0.464093	0.237355	0.154993	0.200429	0.295076	-0.637258	1.67244	1.33439	2.09768	1.45563	1.18458	0.473644
CATMA4a34750	At4g33000	CBL10 (CALCINEURIN B-LIKE10); calcium ion binding	0	0	0.514178	0	0.358044	-0.100302	0.90783	1.07004	0.343724	0.15961	0.0682568	0.289111	0.271899	0	0.423386	-0.190308	0	0.100995	0.109179	0.407299	0.425686	0.114642	0	0	0	-0.80294	0.12138	-0.0944863	0.143646	0.539756	0.420669	-0.416667	0	0.664677	-0.484295	-0.0202473	-0.0513065	0.204597	0.814347	0.475878	-0.135789	0.816107	-0.456771	0.524965	0.234817	0.196666	0.226986
CATMA2a21020	At2g22500	mitochondrial substrate carrier family protein	0.36038	0.693291	0.621867	0.608923	-0.295266	0.165836	0.200203	0.393592	0.343603	0.114425	0.019861	0.206015	0.0357797	0.865766	0.513387	0.639925	-1.19354	0.172264	0.367427	0.663596	0.504786	0	0	-0.016428	0	0	0.251394	0.039161	0.0425313	0.399424	0.364397	0.358821	-0.168017	-0.308912	0.596891	0	0.0957565	0.167756	0.598668	0.407652	0.754813	-0.51822	-0.0462779	-1.56676	0.833797	-0.108529	0.443367
CATMA2a44320	At2g45920	U-box domain-containing protein	0	0	0	0	1.26841	0.75642	0.0346853	0.688291	0.343476	0.174856	0.0902414	0.294598	0	0	0	0.0569442	0	0.0113888	0.0113888	0.373901	0.41599	0	0.965209	-0.412493	0.292688	0.20626	0.400667	0.242055	0.186098	0.250084	0.313241	1.5752	0.389339	0.634891	0	0	0.519886	0.290218	0.147715	0.295076	0	0	0	0	0	0	0
CATMA1a21170	At1g22030	expressed protein	0	0	0	0	0.356061	0.347987	1.3637	0.678977	0.34334	0.170372	0.0837165	0.294598	0.208041	1.02478	0.365192	0.931088	0	0.50582	0.201801	0.0663027	0.394837	0.786028	0.473028	0.983598	-0.41627	0.333744	0.209155	0.394881	0.200157	0.105539	0.295102	0.887887	0	1.05489	0.488286	0	0.486212	0.218808	0.090402	0.290631	0	0.146481	0.0399993	0.224495	0.497734	0.181742	0.0883299
CATMA3a45010	At3g52105	expressed protein	0.195327	0.269953	0.203192	0.897003	-0.0390628	0.476081	0.183539	0.558827	0.343107	0.102583	0.0123402	0.172999	0.568838	0.0376456	-0.829022	1.07126	-0.445512	0.0806427	0.341016	0.824678	0.551947	-0.316309	0.803029	0.764832	-0.170051	-0.931468	-0.96381	-0.13563	0.31859	0.688016	0.473569	-0.651449	0.228176	0.60118	0.567433	0.986316	0.346331	0.276852	0.279123	0.307867	0.0322485	-0.751059	-0.147775	0.0954303	0.717617	-0.0107077	0.235635
CATMA5a17400	At5g19010	MPK16 (mitogen-activated protein kinase 16); MAP kinase	1.08638	0	0.00832979	0.603691	0.478809	-0.270642	0.310489	0.527698	0.343094	0.151209	0.057562	0.276827	-0.936121	0.749084	0.537806	-0.358935	0.292631	0.056893	0.310239	0.863417	0.561509	0.382713	0.0435448	0.627177	0.206425	0.136693	-0.435547	0.160168	0.145921	0.322391	0.335392	0.103396	-0.0296999	0.200338	-0.135563	-0.250145	-0.0223348	0.0806733	0.795609	0.471188	1.01425	-0.748859	0.252047	0.316397	0.233672	0.213502	0.281054
CATMA1a58410	At1g69040	ACR4 (ACT REPEAT 4); amino acid binding	0	0	0.139382	1.9364	0.134494	0.643261	0.582991	-0.695234	0.342662	0.270081	0.245093	0.3024	0.295321	0.542126	0.978746	-0.874812	0	0.188276	0.310412	0.576898	0.478151	0	-0.150846	-0.724377	0	-0.0622323	-0.22558	-0.193839	0.112071	0.144263	0.307752	-0.547055	-0.266061	-1.09328	-1.67674	-0.115719	-0.73977	0.287563	0.0618122	0.287052	-0.534666	0.361064	0	1.04915	0.10434	0.195977	0.258437
CATMA4a11410	At4g11280	ACS6 (1-AMINOCYCLOPROPANE-1-CARBOXYLIC ACID (ACC) SYNTHASE 6)	-0.567034	-0.205165	1.39484	1.37956	0.396422	0.341076	0.0714041	-0.0716339	0.342433	0.252063	0.216451	0.297039	-0.724342	0.350859	0.0709267	3.00811	-1.95305	0.1505	0.818617	0.863077	0.561509	0.0457522	0.258953	0.209958	0.0955734	0.137636	0.287723	0.172599	0.0388808	0.00677	0.200128	0.486989	0	-0.147435	0.20616	-0.341928	0.0407573	0.143179	0.790034	0.470326	0.832292	-0.293963	-0.554633	-2.44661	-0.0403109	-0.500644	0.539492
CATMA2a18560	At2g20100	ethylene-responsive family protein	0	0	0	0	1.00802	0.531097	0.435256	0.76429	0.342333	0.142316	0.0470886	0.27417	0	-0.701611	0.0584966	0	0	-0.128623	0.143694	0.421321	0.430183	0	0	0	0	0	-0.410659	-0.0684432	0.0684432	0.363217	0.35102	0	0	0.888796	-0.348754	0	0.108008	0.20655	0.62866	0.417186	0	0	-0.648208	0	0	-0.129642	0.129642
CATMA3a06960	At3g07700	ABC1 family protein	-0.397667	-0.0544402	0.611418	0.984328	0.430792	0.33621	0.146777	0.675389	0.341601	0.15507	0.0634609	0.285143	-0.133347	0.105963	0.241626	-0.43039	-1.12808	-0.268846	0.24329	0.331136	0.408856	0.168604	0.109198	0.636598	0.820955	0.506666	0.215025	0.409508	0.117805	0.0177321	0.237362	0.5755	0.276246	-0.205594	-0.0648945	-0.204299	0.0753919	0.152858	0.647711	0.425307	0.433001	-0.0494084	-0.398041	0.0421506	-0.202948	-0.035049	0.138779
CATMA1a28350	At1g30320	remorin family protein	-0.73489	0	0.388728	1.00453	0.834582	0.851157	0.127512	0.257779	0.341174	0.201457	0.134184	0.294598	-0.333642	-0.236797	0.340199	0.46246	-0.539659	-0.0614877	0.196128	0.769562	0.534903	0	-0.0871188	-0.0921713	-0.259548	-0.161436	-0.266892	-0.144528	0.0429782	0.0200463	0.240886	0.759817	1.1533	1.37312	1.16808	0.424466	0.975757	0.169847	0.00455002	0.174808	-0.0599339	-0.276488	-0.172814	-0.324471	0.0375207	-0.159237	0.0670108
CATMA2a42185	At2g43790	ATMPK6 (MAP KINASE 6); MAP kinase/ kinase	0	0.106123	-0.0403945	0	0.722859	0.727735	0.620565	0.58937	0.340782	0.124529	0.0290615	0.240494	-0.178628	0.364918	0.554618	0.759147	0.405771	0.381165	0.156076	0.0710414	0.394837	-0.437115	0.234439	0.390522	0.634234	0.144754	0.177714	0.190758	0.145487	0.246785	0.313008	0.51587	0.206322	0.219054	0.0407125	0.3862	0.273632	0.0815818	0.0284608	0.249399	-0.269218	0.0781665	0.526671	-2.15404	0.402491	-0.283186	0.487693
CATMA3a04230	At3g05220	heavy-metal-associated domain-containing protein	0.44283	1.07496	0.442172	0.849712	0.188458	0.691009	-0.860251	-0.102857	0.340754	0.215633	0.158062	0.294598	0.719744	0.625476	0.808031	0.102809	-0.418015	0.367609	0.231494	0.187485	0.394837	0.745964	-0.59724	0.515588	0.428013	-0.273845	-0.114615	0.117311	0.213521	0.60636	0.444964	-0.00170532	0.334605	1.03701	0.462622	-0.491009	0.268305	0.253232	0.3491	0.326415	1.92857	0.0662137	-0.0438191	0.844845	0.768332	0.712829	0.352787
CATMA3a45380	At3g52470	harpin-induced family protein / HIN1 family protein / harpin-responsive family protein	-0.97083	-0.117293	0.360033	0.601532	0.985758	0.221376	0.621464	1.02351	0.340693	0.230437	0.182813	0.294598	0.377948	-0.0639838	0	0.410393	0.0398122	0.152834	0.100039	0.201293	0.394837	-0.42327	0.562791	-0.357591	1.09424	-1.4073	0.183346	-0.0579638	0.356608	0.877244	0.534202	0.476235	0.593089	-0.52882	0.516988	0.301107	0.27172	0.20579	0.257193	0.301215	1.0719	0.0610483	0.105134	0.957946	-0.820104	0.275185	0.344626
CATMA2a39360	At2g41000	(LOW-MOLECULAR-WEIGHT CYSTEINE-RICH 51); heat shock protein binding / ubiquinol-cytochrome-c reductase	0	0	0.00028851	0	-0.135606	0.594695	1.93666	0.327231	0.340409	0.242854	0.203753	0.29565	0.453719	0.602874	0.940901	0.0670512	0	0.412909	0.174161	0.0767497	0.394837	0	0	0	0.608885	1.02948	-0.672734	0.160939	0.239982	0.532182	0.417711	1.4663	0.620655	1.09093	-0.522251	0.995217	0.73017	0.340796	0.098805	0.293394	0.411484	0.120847	0	0.315821	0.9186	0.353351	0.15862
CATMA1a09335	At1g10500	ATCPISCA (CHLOROPLAST-LOCALIZED ISCA-LIKE PROTEIN); structural molecule	0.192003	0.726167	0.468637	-0.098088	0.321472	0.665262	0.509386	-0.064587	0.340031	0.110034	0.017561	0.197087	0.658984	-0.18358	0.187608	-0.114933	-0.617252	-0.0138347	0.211709	0.951033	0.584605	-0.19237	0.179282	0.430117	-0.147893	-0.2543	-0.220257	-0.0342366	0.112867	0.77385	0.501362	0.200959	0.493307	0.475122	0.11692	0.181622	0.293586	0.0791108	0.0206347	0.249399	0.45561	0.267604	0.245437	0.558404	0.650937	0.435598	0.0794468
CATMA2a04450	At2g05710	aconitate hydratase, cytoplasmic, putative / citrate hydro-lyase/aconitase, putative	-0.548626	0.830322	1.23396	0.476732	-0.101487	-0.212088	0.491438	0.547281	0.339691	0.207603	0.145799	0.294598	0.792212	0.921311	2.04437	0.511467	0.626322	0.979137	0.275337	0.0236677	0.394837	0.564613	1.34899	0.291014	0.176161	0.594739	-0.023567	0.491992	0.196318	0.0540855	0.272966	-0.313076	1.95289	-0.111964	0.424572	-0.755367	0.239412	0.468433	0.636206	0.420571	0.375096	1.55689	0.459375	0.0504355	0.246072	0.537575	0.263989
CATMA5a38250	At5g42480	ARC6 (ACCUMULATION AND REPLICATION OF CHLOROPLASTS 6)	0.468502	0.203083	0.965376	0.169319	-0.758567	0.439159	1.66923	-0.441762	0.339293	0.268932	0.247496	0.3024	0.519756	0.244459	0.147416	0.411425	1.44714	0.55404	0.232415	0.0756725	0.394837	0.0930615	0.0359898	0.554808	-0.15231	-0.493053	0.291972	0.055078	0.147322	0.723836	0.484965	-0.760201	-0.301485	0.21728	0.841082	0.238487	0.0470328	0.271039	0.870664	0.490162	-0.801161	2.05453	0	0.990371	-0.609459	0.326856	0.532966
CATMA1c72065	At1g69030	similar to BSD domain-containing protein [Arabidopsis thaliana] (TAIR:AT1G26300.1); similar to hypothetical protein [Vitis vinifera] (GB:CAN73547.1); contains InterPro domain BSD (InterPro:IPR005607)	0	0	0	0	1.67674	0.580583	0.455818	0	0.339142	0.208573	0.147974	0.294598	0.0973051	0.728353	0.536762	-0.019276	0	0.268629	0.152912	0.153799	0.394837	0	0	0	0	0	0	0	0	1	0.563986	0.689502	0	-0.149632	0.273045	0	0.162583	0.148356	0.334677	0.323552	0	0	0.0938396	0.152231	-0.365253	-0.0238366	0.0901524
CATMA5a56105	At5g60360	AALP (ARABIDOPSIS ALEURAIN-LIKE PROTEASE); cysteine-type peptidase	0.187442	0.750705	0.235724	0.7127	-0.216556	0.450194	0.885411	-0.295654	0.338746	0.156133	0.066657	0.287656	0.605537	0.299674	0.148886	0.223961	-1.9693	-0.138249	0.464295	0.780711	0.537575	0.49027	0.994495	-0.0217244	-0.080644	-0.153778	-0.653226	0.0958989	0.233205	0.697942	0.476987	-0.00540149	0.0163364	-0.0384562	-0.779959	-0.603601	-0.282216	0.169737	0.171714	0.295076	-0.298206	0.108258	0.11813	1.20983	0.100714	0.247744	0.253134
CATMA3a15920	At3g16510	C2 domain-containing protein	0	0	0	0	1.6818	0.118794	0	0.908475	0.338634	0.221622	0.17036	0.294598	-0.777732	0	0	0	0	-0.155546	0.155546	0.373901	0.41599	0	0	0	0	0	-0.585523	-0.0975871	0.0975871	0.363217	0.35102	0	0	0	0	-0.224608	-0.0449217	0.0449217	0.373901	0.33244	0	0	0	0	0	0	0
CATMA2a31305	At2g33150	KAT2/PED1 (PEROXISOME DEFECTIVE 1); acetyl-CoA C-acyltransferase	0	0.863783	0.102618	0	0.563545	0.29751	1.23312	-0.351614	0.338621	0.183695	0.107809	0.294598	0.87666	0.676677	1.00373	-0.169678	0	0.477478	0.236935	0.114117	0.394837	0	0	0.193831	0.826584	0	-0.785728	0.0391146	0.210476	0.859875	0.529444	0.173767	0	0	0.473913	0	0.129536	0.0924367	0.233728	0.296122	1.94125	1.23536	0	-0.123099	0.426943	0.696091	0.391745
CATMA4a26790	At4g25100	FSD1 (FE SUPEROXIDE DISMUTASE 1); iron superoxide dismutase	0.956119	1.81001	0.443367	0.0983947	-0.0723616	-0.626561	-0.21509	0.313901	0.338473	0.268017	0.247073	0.3024	2.62225	0.559677	0.900419	3.27105	2.23061	1.9168	0.515021	0.0204426	0.394837	-0.25391	1.3213	-1.52974	-1.02867	-0.369018	-0.452213	-0.385374	0.394046	0.372994	0.353637	0.0750058	-0.280211	0.411125	0.0338138	-0.79896	-0.111845	0.203728	0.612216	0.411709	2.21525	0.336395	1.034	-2.09825	1.0313	0.503739	0.717187
CATMA2a05200	At2g06530	VPS2.1	-0.157034	0.859432	0.223516	0.506401	0.297917	0.355584	0.562084	0.0589148	0.338352	0.110876	0.0185406	0.200968	0.594809	0	0.747559	-0.176549	0.296187	0.292401	0.173788	0.167759	0.394837	-0.0596925	0	-0.130229	0.112742	0.2327	-0.244828	-0.0148844	0.0697601	0.839469	0.523186	0.659193	0.528175	0.612409	-0.039631	0.499792	0.451988	0.126184	0.0231269	0.249399	1.06956	-0.00944586	0.674415	-0.428683	0.376413	0.336453	0.260609
CATMA1a57406_new	At1g68010	HPR (HYDROXYPYRUVATE REDUCTASE); glycerate dehydrogenase/ poly(U) binding	1.78189	-0.29491	0.821561	0.456361	-0.266548	-0.0437558	0.249309	0.00232935	0.33828	0.245131	0.210051	0.296145	0.224437	-1.39868	-1.11967	0.803418	0.266556	-0.244788	0.428793	0.598625	0.483883	-0.477368	0.166697	-0.466072	-1.19501	0.472099	0.70159	-0.13301	0.289245	0.664926	0.465261	-0.425169	-0.593629	-0.0773766	-0.353703	-0.40202	-0.37038	0.0836577	0.0114457	0.239405	-0.502981	-1.27631	-0.0894063	0.441899	-0.873351	-0.460029	0.299151
CATMA1a25930	At1g27695	glycine-rich protein	0	0	0	0	0.279423	0.570398	0	1.85496	0.338097	0.228732	0.182898	0.294598	0.593025	1.69247	1.48385	-0.303517	0	0.693167	0.394188	0.153491	0.394837	0	0.476281	0.398679	1.7938	1.4123	2.11086	1.03199	0.349469	0.0317743	0.248765	-0.78814	0	0.352118	0	0	-0.0872044	0.188033	0.666925	0.430777	-0.323843	0	0	0.2907	0.799181	0.153208	0.188508
CATMA5a12040	At5g13800	hydrolase, alpha/beta fold family protein	0.214943	1.0486	0	0	0.34922	0.655784	0.388919	0.0432821	0.337594	0.129501	0.0350721	0.258972	0.165264	0.391094	0.787862	0.0947708	-0.184496	0.250899	0.162675	0.197856	0.394837	0.460461	0.104155	0.366645	0.388832	-0.139816	-0.377116	0.13386	0.136961	0.373277	0.353637	0.219582	0.737272	0.969474	0.545884	0	0.494443	0.174254	0.0469873	0.268806	-0.131282	0.895786	0.617042	0.275973	0.535458	0.438595	0.173415
CATMA1a54130	At1g64820	MATE efflux family protein	0	0	0	0	0	2.70008	0	0	0.33751	0.33751	0.350617	0.32988	0	0	0	0	0	0	0	1	0.59551	0	0	0	0	0	0	0	0	1	0.563986	0	0	0	0	0	0	0	1	0.52382	0	0	0	0	0	0	0
CATMA3a10205	At3g11170	FAD7 (FATTY ACID DESATURASE 7); omega-3 fatty acid desaturase	-0.0474323	-0.141877	1.61628	0.179063	0.414678	-0.200613	0.742929	0.135911	0.337367	0.212925	0.157112	0.294598	-0.233483	-0.0761401	-0.151341	0.677092	0	0.0432255	0.163145	0.80414	0.545323	0	0	-0.430007	0.460755	0.0598814	0.382315	0.0788241	0.130342	0.571739	0.432672	1.28764	-0.271847	-0.0425013	0.0729355	0.22386	0.254017	0.270789	0.401321	0.34007	0.456702	-0.970936	0	0.383189	0.00109694	-0.0259897	0.254436
CATMA4a36220	At4g34390	XLG2 (EXTRA-LARGE GTP-BINDING PROTEIN 2); signal transducer	0.238671	0.553794	0.293747	0.182582	0.47713	-0.0576577	0.491041	0.514835	0.336768	0.0747769	0.00278617	0.102627	-0.274379	1.24265	0.388196	-0.443871	-0.165456	0.149429	0.306832	0.651737	0.501227	0.374135	0.0983557	0.246676	-0.00724325	0	0.0561082	0.128005	0.0620184	0.0939551	0.289462	0.519508	0.594494	0.0284053	0.118962	0	0.252274	0.126503	0.116887	0.295076	0.982194	-0.267248	0.904082	-0.937473	1.02295	0.340901	0.399856
CATMA3c57161	At3g11860	unknown protein	0	0	0.756129	-0.290125	1.25059	0.976147	0	0	0.336592	0.201174	0.138216	0.294598	0.763375	0.152517	1.60401	0.175077	0.075884	0.554173	0.289805	0.128415	0.394837	0	0	0	0	0	0	0	0	1	0.563986	0	0	0	-0.461545	0.183853	-0.0555384	0.107565	0.632858	0.418923	-1.10769	0.345707	0	0.40454	0.456332	0.0197782	0.292952
CATMA5a46840	At5g50900	armadillo/beta-catenin repeat family protein	0.0252046	-0.196959	0	0	1.00037	0.86442	1.02974	-0.030447	0.336541	0.186251	0.113726	0.294598	0.939974	1.3098	1.2358	-0.196576	0.0499188	0.667784	0.311271	0.0984949	0.394837	0	0	0	0.0851799	-0.152897	-0.346171	-0.0689814	0.0637487	0.328619	0.336749	0.18213	-0.155203	0.252511	0.428232	0	0.141534	0.101056	0.233947	0.296122	1.32539	0.076157	0.580068	0.444034	0.265406	0.538211	0.214265
CATMA3a13150	At3g13930	dihydrolipoamide S-acetyltransferase, putative	0	0.905483	0.205291	0.188508	0.320206	-0.357085	-0.16854	1.59552	0.336174	0.223512	0.176278	0.294598	2.01779	0.209493	0.307756	0.200005	1.07646	0.762302	0.35379	0.0974691	0.394837	-1.57269	0.674702	1.05738	0.110722	1.59961	1.22475	0.515747	0.466251	0.319019	0.334092	-0.619122	0.759786	1.89048	0.766349	1.84377	0.928253	0.458967	0.113177	0.295076	0.311379	1.45922	-0.756864	0.490644	0.938611	0.488598	0.36927
CATMA3a16510	At3g17110	pseudogene, glycine-rich protein	-0.517037	0.961656	0.235258	0.449206	-0.0893643	0.926746	0.28144	0.440842	0.336093	0.173512	0.0939491	0.294598	-0.751143	1.21597	1.3714	-0.0702191	-0.17895	0.317411	0.415736	0.487718	0.451619	0.562364	1.61915	1.01867	1.60927	0.371096	0.951414	1.02199	0.211456	0.00474344	0.19302	0.886403	0.336627	-0.451647	0.305692	-0.218917	0.171632	0.234211	0.504305	0.375939	1.19703	0.13398	-0.308571	-0.599823	1.34323	0.353169	0.392839
CATMA4a34030	At4g32300	lectin protein kinase family protein	0	0	0.290344	0.560826	-0.446316	0.456915	1.06984	0.756641	0.336031	0.170111	0.0887871	0.294598	-1.02401	0.712115	0.0945062	-0.539254	-0.19439	-0.190206	0.292602	0.551106	0.471647	0	-0.343991	0.897169	1.19534	-0.300673	-0.703704	0.124024	0.307972	0.703802	0.47884	-0.277384	-0.724473	-0.133146	-1.17559	-0.19271	-0.500662	0.198164	0.064906	0.289506	0.157768	-0.548151	-0.713638	0.566732	0.132821	-0.0808935	0.238825
CATMA4a16270	At4g15530	PPDK (PYRUVATE ORTHOPHOSPHATE DIKINASE); kinase/ pyruvate, phosphate dikinase	1.0099	0.742418	0.821356	0.439053	0.162236	0.0199683	0.0418541	-0.548906	0.335984	0.1825	0.108185	0.294598	-0.938312	0	0	0.908685	-0.606891	-0.127303	0.315707	0.707401	0.518113	-0.736286	0.0629671	0.370411	-1.78513	-1.022	-0.123125	-0.538861	0.325955	0.159203	0.307752	-0.935154	-0.233751	0.142374	-0.116459	-1.39627	-0.507852	0.284867	0.149202	0.295076	-1.30914	-0.22682	0.018547	-0.117222	-0.099954	-0.346917	0.243681
CATMA3a41740	At3g48760	zinc finger (DHHC type) family protein	-0.53128	0.677871	0.660781	0.771481	-0.266002	0.317847	0.682701	0.372332	0.335716	0.17157	0.0912585	0.294598	0.299209	0.521306	1.65933	-0.686664	-0.251104	0.308415	0.398348	0.482008	0.450515	0.154638	-0.478285	-0.114231	0.0728902	0.0812376	0.15131	-0.0220733	0.0995995	0.833376	0.521569	-0.12151	0.454107	0.57663	-0.264982	-0.00149212	0.12855	0.16448	0.478147	0.366038	1.1202	-0.0921268	0.0240962	-0.725625	0	0.0653088	0.297416
CATMA5a00560	At5g01500	mitochondrial substrate carrier family protein	0.107581	0	0.21288	0.284377	0.317865	0.591947	0.463162	0.706227	0.335505	0.0847232	0.00546158	0.134599	0.226056	0	0	1.03195	0	0.2516	0.199937	0.276691	0.397657	-0.107474	0	0.249053	0.166021	0.353165	0.180765	0.140255	0.0684382	0.0957198	0.289962	-0.0888889	0.0681617	0.403857	0.551098	-0.0254257	0.18176	0.125463	0.220998	0.295076	0	0	0	-0.258644	-0.182465	-0.0882216	0.0553509
CATMA2a25830	At2g27420	cysteine proteinase, putative	-1.54645	0.56939	0	0	0.894715	1.31838	0.042635	1.40413	0.335348	0.336157	0.351703	0.329939	0.0017398	0.962068	1.71097	0.100314	0	0.555017	0.340795	0.17873	0.394837	0.512709	-0.0245202	2.15709	1.19044	0.958385	3.67289	1.41117	0.541416	0.0478755	0.266047	1.36335	0.520954	0.387402	0.622212	0	0.578783	0.222754	0.0601553	0.286434	1.69532	0.16061	0.414124	0.229754	1.56017	0.811996	0.336276
CATMA3a24600	At3g24620	ATROPGEF8/ROPGEF8 (KINASE PARTNER PROTEIN-LIKE); Rho guanyl-nucleotide exchange factor/	0	0	0	0	2.56972	0	0	0.110631	0.335043	0.319532	0.329236	0.322859	-0.153312	0	0	0	0	-0.0306625	0.0306625	0.373901	0.41599	0	0	0	0	0	0	0	0	1	0.563986	0	0	0	0	0	0	0	1	0.52382	0	0	-0.0786918	0	-0.0282485	-0.0213881	0.0153348
CATMA5a19710	At5g21170	5'-AMP-activated protein kinase beta-2 subunit, putative	0.523083	0	1.14976	1.53201	0	-0.848432	0.321436	0	0.334732	0.262863	0.243525	0.3024	0.119312	0	0.592818	0.945368	-0.406241	0.250252	0.235721	0.348245	0.412345	0	0	-1.01412	-0.299049	-0.0656996	0	-0.229811	0.16384	0.219657	0.309763	0	-0.468385	0	0	0	-0.093677	0.093677	0.373901	0.33244	0.901772	-0.715126	-0.900846	-0.785428	0.0687369	-0.286178	0.342655
CATMA3a50730	At3g57710	protein kinase family protein	0.960903	0	0	0	0.116878	0.473461	0.719016	0.407284	0.334693	0.130101	0.0368699	0.26013	0.292701	1.99275	1.8624	-0.964447	0.722261	0.781133	0.544345	0.224612	0.394837	0	-0.0793565	0	0.119815	0	0.520521	0.0934967	0.0892834	0.342971	0.342595	0	0	0.547502	0.12754	0	0.135009	0.10604	0.271913	0.305198	0.401805	-0.0672873	0.356078	0.762566	0.933314	0.477295	0.174111
CATMA1a56350	At1g67050	expressed protein	0	0	2.03365	0.389557	0.465648	-0.673506	0.190315	0.268877	0.334318	0.272957	0.260263	0.303764	1.22135	-1.28576	-0.772223	-3.03875	-1.45091	-1.06526	0.685802	0.195311	0.394837	0	0	-1.90388	1.41782	2.34529	-0.414146	0.240847	0.604396	0.706716	0.479481	-0.504155	-1.3766	-2.27668	0.345203	-1.85495	-1.13344	0.47271	0.0745385	0.290631	0.300806	-1.12023	0.124989	0.626718	-0.392352	-0.0920131	0.305401
CATMA1a42300	At1g51210	UDP-glucoronosyl/UDP-glucosyl transferase family protein	2.79862	0	-0.128425	0	0	0	0	0	0.333775	0.352479	0.375206	0.339378	-1.57127	0	0	0	0	-0.314254	0.314254	0.373901	0.41599	0	0	0	0	0	0	0	0	1	0.563986	0	0	0	0	0	0	0	1	0.52382	0	0	0	-0.420675	0	-0.0841349	0.0841349
CATMA1a24240	At1g25540	PFT1 (PHYTOCHROME AND FLOWERING TIME 1)	0	1.03336	0	0	0.596894	0.73266	0.145261	0.160756	0.333617	0.141261	0.0502147	0.276363	0.593884	0.0211779	0.543073	0.356222	0	0.302872	0.12576	0.0736887	0.394837	0	0.118039	0	0.132241	0	-0.0673442	0.0304893	0.0318217	0.382	0.357256	0.41233	-0.0513878	0.262661	1.04105	0	0.33293	0.196369	0.165237	0.295076	0.115237	0.724864	0	0.568572	1.12008	0.50575	0.204651
CATMA5a22540	At5g24840	methyltransferase	-0.642674	0	0	0	0.983092	0.310546	1.08268	0.934795	0.333554	0.216791	0.167792	0.294598	0.555509	0.226953	1.39602	0.0203262	0	0.439761	0.259077	0.164855	0.394837	0.110096	0.521567	-0.396674	0	-0.234202	0.374669	0.062576	0.142973	0.679881	0.47058	-0.846838	0.472172	0.0998562	0	0	-0.0549619	0.216211	0.811871	0.475362	0	-1.11887	0	0.528244	1.38581	0.159037	0.407732
CATMA1c72396	no match	no match	-0.872764	-0.766575	0.48953	0.599208	0.588709	0.321675	1.16912	1.13872	0.333454	0.27295	0.261376	0.304386	1.40233	0.809337	-0.384788	0.344355	-0.379837	0.35828	0.345735	0.358604	0.415029	0.548125	0.115074	0.300281	1.1444	0.960977	1.17488	0.707289	0.184008	0.012077	0.215531	0.780148	0.217225	1.57172	0.902103	1.04042	0.902325	0.218112	0.0144118	0.241353	0.550176	1.552	-0.70281	-0.497092	0.911229	0.362701	0.425736
CATMA5a09700	At5g10940	transducin family protein / WD-40 repeat family protein	0	0	0.0968466	1.02898	-0.0414398	1.1164	0.0996697	0.367038	0.333437	0.167516	0.0868305	0.294598	-0.423834	0.484594	0.0391761	-0.887242	0	-0.157461	0.232296	0.535054	0.466634	0	0	0.18431	0	0.93648	0.246408	0.227866	0.14834	0.185111	0.307752	0.195194	0.775666	0.0152977	0	0.0759205	0.212416	0.14494	0.216647	0.295076	0	0.981965	0.439873	1.07737	0.0107463	0.501991	0.230067
CATMA4a16110	At4g15410	UBX domain-containing protein	0	0.873763	-0.14124	0.0964148	-0.0910485	0.160381	1.20975	0.559111	0.333391	0.174929	0.0983544	0.294598	0.221328	-0.105344	0	1.08992	0	0.241181	0.218766	0.332132	0.408863	-0.030157	0.597425	0.452659	0.455781	1.02974	0.749134	0.54243	0.144527	0.0132508	0.223791	0.346239	0.112086	-0.410298	0.146279	0.0666931	0.0521997	0.125102	0.697913	0.441407	-0.516005	-0.0206226	0	-0.329538	-0.0242156	-0.178076	0.104238
CATMA2a31370	At2g33220	expressed protein	0.900448	0.537127	0.144563	0.394371	0.593745	0.0459355	1.00983	-0.960725	0.333162	0.218973	0.171951	0.294598	0.610691	0.386104	0.918443	-0.237828	0.110319	0.357546	0.199386	0.147394	0.394837	0.0774716	-0.00782115	0.2892	0.1032	-0.669259	-0.235893	-0.0738504	0.137983	0.61544	0.448533	-1.63697	0.0829726	0.755924	-0.451885	0.414132	-0.167165	0.417969	0.709634	0.44537	0.570553	0.686485	0.522738	0.393983	0.273291	0.48941	0.0715357
CATMA3a51735	At3g58730	(VACUOLAR ATP SYNTHASE SUBUNIT D); ATPase, coupled to transmembrane movement of substances / hydrogen ion transporting ATPase, rotational mechanism	0.807486	0.52108	0.373291	0.132805	0.208261	0.0598373	0.268773	0.291728	0.332907	0.084327	0.0055475	0.135295	0.249166	0.313909	0.103131	-0.165463	0.737006	0.24755	0.147548	0.168699	0.394837	0.389446	0.111918	0.0185825	0.168555	0.250949	-0.0054931	0.15566	0.0607113	0.0504054	0.269727	0.385316	0.162879	0.299527	0.246325	0.0727592	0.233361	0.0540357	0.0124607	0.239405	0.190874	0.0273849	0.713922	0.320175	0.112068	0.272885	0.120335
CATMA1a62040	At1g72810	threonine synthase, putative	0.677249	0	0	0.0704718	0.236275	0.284096	0.765034	0.627699	0.332603	0.11136	0.0203196	0.207155	0.0587846	-0.181338	0	0.31637	0	0.0387633	0.0802857	0.65446	0.502125	0.24987	0.423826	0.145517	0.0964328	0.0106748	0.278379	0.200783	0.060073	0.0205004	0.240886	0.0518769	0	0.57182	0.426322	0	0.210004	0.120605	0.156609	0.295076	0.30662	-0.0514517	0.291871	-0.0673151	0.535869	0.203119	0.115597
CATMA5a11620	At5g13420	transaldolase, putative	-0.0634977	0.341831	-0.0182523	-0.0782084	0.136813	0.450423	1.03814	0.851034	0.332285	0.150452	0.0629297	0.284598	2.54675	0.675727	1.65455	0.117583	1.26121	1.25117	0.415783	0.0395822	0.394837	0.331094	0.182311	-0.298774	-0.748922	0.0438694	-0.592646	-0.180511	0.178013	0.357095	0.349426	1.05679	-0.04067	-0.00586643	0.0872518	-1.94414	-0.169327	0.487978	0.746081	0.457117	0.567822	-0.661935	0.591128	-1.15014	0.043548	-0.121915	0.343541
CATMA1a59720	At1g70450	protein kinase family protein	0	0.0921225	0	0	-0.423974	1.70415	0.0811942	1.20061	0.331763	0.255646	0.235501	0.300658	0	0	0	0.914978	0	0.182996	0.182996	0.373901	0.41599	0.262185	0	0.294845	0.0755098	0.888502	-1.76752	-0.0410805	0.368096	0.91548	0.545696	0	0	0.6458	0	0	0.12916	0.12916	0.373901	0.33244	0	0	0	0.402836	1.47582	0.375731	0.285871
CATMA2a41180	At2g42750	DNAJ heat shock N-terminal domain-containing protein	0.501039	-0.536927	0.786939	0.83958	-0.324135	0.812454	0.325455	0.246597	0.331375	0.185014	0.116394	0.294598	0.207626	-1.62534	-1.35139	2.31592	-0.930549	-0.276747	0.719637	0.720131	0.521735	0.258761	0.0521813	-0.63113	-0.398536	-0.319035	-0.256041	-0.215633	0.131046	0.16079	0.307752	-0.0789365	0.00725637	0.565052	-0.256166	-0.0461028	0.0382205	0.138926	0.796855	0.471581	-0.870414	0.151725	-0.595053	0.157299	-0.0183707	-0.234963	0.210211
CATMA2c47486	At2g29440	ATGSTU6 (GLUTATHIONE S-TRANSFERASE 24); glutathione transferase	0	0	0.0180865	0	0.54148	0.960597	0.628866	0.501838	0.331358	0.132638	0.0410995	0.26627	0.436406	0.253146	0.143968	0.873388	0.37506	0.416394	0.124864	0.028976	0.394837	0	0.18475	0	-0.0131454	0.178457	0.306555	0.109436	0.0542435	0.0996881	0.291395	0.47549	0	-0.237176	1.02995	0.422678	0.338189	0.217938	0.195667	0.295076	0.26857	0.321124	0	-0.19904	0.285741	0.135279	0.101246
CATMA4a33720	At4g32060	calcium-binding EF hand family protein	1.09764	0.505199	0.541773	0.435747	-0.346473	-0.11059	0.230141	0.297364	0.33135	0.154617	0.0693222	0.289573	0.209516	0.921774	0.877064	1.0125	0.971152	0.798402	0.148976	0.0058492	0.394837	0.337146	0.148302	-0.551329	0.129959	0.387679	0.523339	0.162516	0.155159	0.342874	0.342595	-0.35751	0.23723	0.55331	0.539507	0.428361	0.280179	0.16916	0.173002	0.295076	0.405565	-0.415872	-0.972777	-0.938488	-0.487801	-0.481875	0.249141
OPA018269_rc	At5g67300	ATMYB44/ATMYBR1/MYBR1 (MYB DOMAIN PROTEIN 44); DNA binding / transcription factor	0	0.477151	0	0	0.891521	0.802533	0.5807	-0.101452	0.331307	0.142424	0.052909	0.276363	-0.243721	-0.313354	0	0	0	-0.111415	0.0691101	0.182226	0.394837	0	-0.901895	0	-0.279776	0.0631624	1.0237	-0.0158015	0.254437	0.952886	0.554622	0.101739	0	0	-0.719776	0	-0.123607	0.150339	0.457152	0.359661	0	-0.0887606	0	-0.308891	0.912291	0.102928	0.210071
CATMA5a51600	At5g55860	expressed protein	0.122465	0	0.316373	0.504439	0.665886	0.686999	0.33961	0.00224049	0.329752	0.0973186	0.0116252	0.169919	-0.189623	0.58171	0.841674	-1.27294	-0.0672726	-0.0212908	0.36779	0.956614	0.585494	0.106505	-0.245429	-0.289603	0.0875458	0.03508	0.33007	0.00402816	0.0954275	0.967964	0.558176	0.208832	0.142301	-0.143194	0.272356	0.206487	0.137356	0.073091	0.133397	0.295076	0.603426	-0.202347	-0.59623	0.359195	0.485012	0.129811	0.228096
CATMA4a06630	No match	unknown protein	2.47161	0	0.16582	0	0	0	0	0	0.329679	0.306678	0.318025	0.320476	0	0	0	0	0	0	0	1	0.59551	0	0	0	0	0	0	0	0	1	0.563986	0	0	0	0	0	0	0	1	0.52382	0	0	0	0	1.69335	0.33867	0.33867
CATMA4a35950	At4g34138	UGT73B1 (UDP-GLUCOSYL TRANSFERASE 73B1); UDP-glycosyltransferase/ abscisic acid glucosyltransferase	0	0.64044	0.800529	0	0.454509	0.945268	0.0203611	-0.225249	0.329482	0.154331	0.0701594	0.291138	0.601951	1.12654	2.21345	1.02423	0	0.993234	0.363819	0.0524417	0.394837	1.04016	-0.58961	1.17767	0.351168	0.524946	0.364399	0.478123	0.256681	0.121546	0.304789	0.867287	0.282316	0.397871	-0.938449	0	0.121805	0.299724	0.705259	0.443978	1.26721	0.328267	1.30315	-0.539514	1.89864	0.85155	0.429068
CATMA1a01110	At1g02120	VAD1 (VASCULAR ASSOCIATED DEATH1)	0	0	0.487733	0	1.25464	0.508733	0.38274	0	0.329231	0.155274	0.0716874	0.293038	-0.445547	0	0	0.317597	0	-0.0255899	0.121677	0.843704	0.556997	0	0	0	0	0	0.112509	0.0187515	0.0187515	0.363217	0.35102	1.11124	0	0.100852	-0.607606	0	0.120897	0.277591	0.685653	0.437466	0	-0.532997	-0.24796	0.135162	0	-0.129159	0.118412
CATMA2a42166	At2g43760	molybdopterin biosynthesis MoaE family protein	0	0	0.0706136	0.516843	1.04967	0.397303	0.331957	0.258266	0.328082	0.123025	0.0321491	0.248986	0.60244	0.236944	0.37863	1.3825	0	0.520103	0.236771	0.0929995	0.394837	0	0	0	0	0	0	0	0	1	0.563986	0.540344	0.206591	-0.360049	0	0.584372	0.194252	0.175657	0.330822	0.322292	0	0.687879	0	0.33049	0.989267	0.401527	0.194285
CATMA4a14590	At4g14300	heterogeneous nuclear ribonucleoprotein, putative / hnRNP, putative	1.10058	0.154952	-0.512203	0	0.883942	0.540246	0.208664	0.248372	0.328069	0.180032	0.111197	0.294598	-1.01148	0.0982907	-0.947452	-0.318244	-0.0676686	-0.44931	0.226591	0.118407	0.394837	-0.258207	0.77237	1.07967	1.0958	-0.393292	-0.243821	0.342087	0.291072	0.292801	0.325709	0.574072	0.303847	1.44207	0	0.453502	0.554698	0.24173	0.0834236	0.290631	1.25868	0.203634	0.187489	0.459095	0.344681	0.490715	0.198299
CATMA1a69300	At1g80120	expressed protein	0	0.597694	0	0	1.44482	0.579856	0	0	0.327797	0.185231	0.120095	0.294598	0.332071	0.298033	0.0458437	-0.821612	0	-0.029133	0.208806	0.895781	0.569432	0.0478734	0.0655827	-0.113653	0.356075	-0.323038	-0.0771336	-0.00738221	0.0924257	0.939437	0.552441	0.750121	0.0283711	0.171284	-0.397499	0	0.110455	0.185718	0.584024	0.402365	-0.195209	0.294978	0.55117	0.683843	1.17744	0.502444	0.225905
CATMA5a48010	At5g52060	ATBAG1 (ARABIDOPSIS THALIANA BCL-2-ASSOCIATED ATHANOGENE 1); protein binding	0.995364	-1.45432	0.380197	0.182497	0	1.42854	0.545435	0.544567	0.327785	0.300562	0.311571	0.318849	1.25018	-1.00943	-0.686616	-0.587495	0.44603	-0.117467	0.420026	0.793599	0.541861	-0.108202	-0.202606	0	-1.33891	-0.595562	-0.235651	-0.413488	0.20247	0.0965952	0.289962	1.75475	0.148122	1.84157	0.315542	0.175872	0.847171	0.389517	0.0952835	0.290941	1.1873	1.04129	-1.17437	0.896847	-1.20355	0.149505	0.54837
CATMA4d05141	At4g37925	NDH-M (SUBUNIT NDH-M OF NAD(P)H:PLASTOQUINONE DEHYDROGENASE COMPLEX)	2.21901	-0.289076	0.503858	0.370205	-0.581658	0.00325298	0.262523	0.133005	0.32764	0.29775	0.307558	0.317186	-0.0469171	-0.180959	-0.436949	1.54022	0.748052	0.32469	0.362673	0.421247	0.430183	-0.464617	0.953563	-0.0718583	-0.576458	1.09844	0.0348925	0.162327	0.289385	0.599046	0.441948	-0.814702	-0.903166	-0.667382	-0.40417	0.0108776	-0.555708	0.164963	0.0280781	0.249399	-0.0383216	-0.172045	-0.218918	0.224816	0.170735	-0.00674673	0.0890108
CATMA2c47366	At2g22920	SCPL12; serine carboxypeptidase	0	0	-0.299959	0	0.622817	0.731103	0	1.5668	0.327595	0.215833	0.172851	0.294598	0.491401	0	0	0.947095	0	0.287699	0.190343	0.205199	0.394837	0	0	0	0	0.352092	0.344542	0.116106	0.0734381	0.174719	0.307752	0.765139	0	0	0	0	0.153028	0.153028	0.373901	0.33244	0	-0.140478	0.11268	0.0590674	-0.44121	-0.0819881	0.0992412
CATMA1a49495	At1g60490	ATVPS34 (Arabidopsis thaliana vacuolar protein sorting 34); 1-phosphatidylinositol-3-kinase	0	0	0	0	1.18398	1.51083	0	-0.0746479	0.32752	0.224874	0.188608	0.294598	0.0355834	0	0	0	-0.0965497	-0.0121933	0.0221863	0.611846	0.489485	-0.280933	0	0.16379	0	0	0	-0.0195238	0.0587262	0.753031	0.49434	0	0.0263515	0	-0.183887	0	-0.031507	0.0384352	0.458396	0.360062	0	0.0454896	0	0.251875	1.57334	0.37414	0.303397
CATMA5a11970	At5g13740	ZIF1 (ZINC INDUCED FACILITATOR 1); carbohydrate transmembrane transporter/ sugar:hydrogen ion symporter	0	0	0	0	0.882151	0.0685653	1.6149	0.0542233	0.32748	0.212796	0.16771	0.294598	1.24843	0.0900007	0.637038	0	0	0.395094	0.244131	0.180894	0.394837	0	-0.138657	1.42609	0.792761	0.438804	0.360216	0.479868	0.232528	0.0939898	0.289462	0	0.117562	0	0	0	0.0235124	0.0235124	0.373901	0.33244	0.633465	-0.449401	0	0.161746	0.553885	0.179939	0.196761
CATMA5a56150	At5g60410	ATSIZ1/SIZ1; DNA binding / SUMO ligase	0.909581	-0.106986	0.948549	0.806582	-0.225551	0.515936	1.11708	-1.34577	0.327427	0.296029	0.305257	0.31628	-0.198236	-0.956367	0.348698	-0.387763	-0.342283	-0.30719	0.208712	0.215039	0.394837	-0.693314	-1.16141	-0.492533	-0.438635	0.147125	-0.0637	-0.450412	0.189124	0.0630421	0.278314	-0.0144878	-0.415928	-0.324213	0.0117403	-0.654963	-0.27957	0.125825	0.0904205	0.290631	-0.104311	0.42853	0.0605589	0.53064	0.207201	0.224524	0.116328
CATMA5a02790	At5g03610	GDSL-motif lipase/hydrolase family protein	0.34566	0	0	0	0.603212	0.107997	0.922599	0.637843	0.327164	0.126544	0.0361879	0.259823	-0.155191	0	-0.938634	0.803815	0	-0.0580021	0.276985	0.844365	0.556997	0	0	0	0	0	0	0	0	1	0.563986	0.0355301	0	0.660819	0.920363	0.210356	0.365413	0.181883	0.114922	0.295076	0	0	0	0	0.0573978	0.0114796	0.0114796
CATMA2a30800	At2g32510	MAPKKK17 (Mitogen-activated protein kinase kinase kinase 17); kinase	0	0	0	0	0.818553	0.47832	0.838454	0.481367	0.327087	0.132129	0.0424886	0.268429	0	0.684157	0	0.195373	0	0.175906	0.132576	0.25524	0.395629	0	0	0	0	0	0	0	0	1	0.563986	0	0	0.686565	0	0	0.137313	0.137313	0.373901	0.33244	0	0	0	0	0.165327	0.0330653	0.0330653
CATMA1a26040	At1g27850	expressed protein	0	0.0677114	0.970487	0	0.32901	0.0107567	0.851183	0.38498	0.326766	0.138442	0.0503184	0.276363	-0.122137	-0.0135137	-0.0999645	-0.50152	0	-0.147427	0.0916357	0.182935	0.394837	0.115492	-0.141454	0.380338	0.617104	0.496186	0.556637	0.337384	0.119986	0.0374662	0.254754	-0.0375586	-0.0938792	0.620583	0.579228	-0.731465	0.0673815	0.249318	0.800329	0.472297	0	0.179534	0	0.817516	0.165803	0.23257	0.151263
CATMA4a29930	At4g28290	unknown protein	0	1.68254	-0.124653	0.199428	1.1121	-0.020748	-0.569535	0.334795	0.326741	0.257246	0.244619	0.3024	0.454067	-1.71775	0	1.92341	-0.491378	0.0336701	0.595489	0.957622	0.585542	0.234796	0.28209	1.17302	-0.100474	0.450167	-1.51481	0.087464	0.363876	0.81959	0.516582	0.137538	-0.143151	-0.171154	0.846762	0	0.133999	0.186538	0.512267	0.378503	-0.674335	0.812225	0	-1.28366	0.641256	-0.100903	0.395128
CATMA1a66660	At1g77460	binding	0	0	0	0	0	2.61219	0	0	0.326524	0.326524	0.350617	0.32988	0	0	0	0	0	0	0	1	0.59551	0	0	0	0	0	0	0	0	1	0.563986	0	0	0	0	0	0	0	1	0.52382	0	0	0	0	0	0	0
CATMA4a24430	At4g22700	LBD32 (LOB DOMAIN-CONTAINING PROTEIN 32)	0	0	0	0	0.155518	2.45362	0	0	0.326143	0.304534	0.319719	0.320647	0	0	0	0	0	0	0	1	0.59551	0	0	0	0	0	0	0	0	1	0.563986	0	0	0	-0.124549	0	-0.0249097	0.0249097	0.373901	0.33244	0	0	0	0	0	0	0
CATMA4a18870	At4g17840	expressed protein	0	0.315511	0.22132	0.462157	0.0895007	0.225917	0.0126016	1.28184	0.326106	0.147217	0.062323	0.284309	0.235261	0.22668	1.06095	1.02748	0	0.510074	0.222169	0.0833157	0.394837	0.0811214	0.149101	0.170836	1.39229	-1.89195	-0.0770901	-0.0292815	0.43115	0.948486	0.554048	1.4503	-0.374143	2.00481	0.563061	-1.0129	0.526225	0.55772	0.398835	0.339359	0.202896	0.226383	0	0.451013	-0.0241609	0.171226	0.0865507
CATMA4a28340	At4g26750	hydroxyproline-rich glycoprotein family protein	-1.19007	1.56636	0.113629	0.441971	0.791546	0.884805	0.471265	-0.471551	0.325994	0.301239	0.315038	0.31958	-0.0194652	0.252576	0.0448769	0.748085	-0.249164	0.155382	0.168402	0.40839	0.426085	0.186041	0.449191	-0.517579	0.0886914	0.146516	0.676251	0.171519	0.164763	0.345571	0.343708	0.90016	0.331087	0.501738	0.119715	-0.00671692	0.369197	0.158823	0.0807301	0.290631	-0.317145	-0.505183	-0.0220268	-0.251374	0.434875	-0.132171	0.161437
CATMA4a09650	At4g09630	expressed protein	0	0	0	0	1.20381	0	1.39649	0	0.325038	0.213565	0.17183	0.294598	0	0	0	0	0	0	0	1	0.59551	0	0	0	0	0	0	0	0	1	0.563986	0	0	0	0	0	0	0	1	0.52382	0	0	0	0	0	0	0
CATMA5a22130	At5g24530	oxidoreductase, 2OG-Fe(II) oxygenase family protein	-1.32122	0	0	0	1.09996	1.17725	1.94691	-0.303898	0.324875	0.363021	0.400554	0.34991	1.26093	-0.27309	0.386097	0.351937	0	0.345175	0.25901	0.253487	0.395629	0	0	1.76385	1.44986	0.908302	0.748199	0.811701	0.296923	0.0410987	0.258713	1.39842	0.916903	3.13456	1.82095	0.157255	1.48562	0.496338	0.0402128	0.262641	1.31287	0.710449	0.247563	-0.580749	0.0134812	0.340723	0.319894
CATMA2a13250	At2g14530	expressed protein	0	0	0	0	1.16324	1.06242	0	0.371776	0.32468	0.178123	0.111114	0.294598	0.230291	0.173247	0	0.028984	0	0.0865044	0.0482045	0.147173	0.394837	0.270266	0	0.790177	0.877231	0	0.611139	0.424802	0.158924	0.04419	0.260891	0.0124972	0	0	0	0	0.00249943	0.00249943	0.373901	0.33244	0	0.20611	0	0.128153	0.408159	0.148484	0.0759145
CATMA1a23490	At1g24560	expressed protein	0.456133	0.347073	0.454864	0.455404	-0.0238283	0.639889	0.495657	-0.23354	0.323957	0.104665	0.0174402	0.197039	0.0761048	-0.0570634	-0.19323	-0.32574	-0.625553	-0.225096	0.120513	0.135172	0.394837	-0.780313	-0.0430259	-0.971669	-0.543582	-1.17841	-0.490088	-0.667848	0.163613	0.00952224	0.207995	0.141768	-0.0968009	-0.0222599	0.16137	0	0.0368153	0.0496122	0.499258	0.374374	-0.208849	0.390225	0.192352	0.194629	0.194198	0.152511	0.0980276
CATMA5a50710	At5g54900	ATRBP45A (RNA-BINDING PROTEIN 45A); RNA binding	0	0	0.239105	-0.455524	0.760559	0.519476	0.280869	1.24611	0.323825	0.184476	0.122628	0.294598	1.13795	0.143115	0.131581	0.399617	0.884059	0.539265	0.202479	0.0561958	0.394837	0	0	0	-0.169626	0	0.713473	0.0906412	0.127609	0.509263	0.408745	0	0	-0.468862	0.322297	0	-0.0293129	0.126375	0.827958	0.479073	-0.104918	0.0950827	0.489477	-0.131571	0.557685	0.181151	0.145582
CATMA3a06620_bis	At3g07390	AIR12 (Auxin-Induced in Root cultures 12); extracellular matrix structural constituent	-2.12765	0	0.866241	0.46035	1.01644	0.230685	0.81117	1.33314	0.323798	0.382007	0.424679	0.358905	1.07462	0.0546476	1.33862	-0.40095	-0.114306	0.390526	0.343582	0.319166	0.406024	-0.0446413	0	0.242152	0.561238	0	0.471297	0.205008	0.107327	0.114368	0.29737	1.62635	1.6874	0.494971	1.36018	-0.126512	1.00848	0.354844	0.0467713	0.267962	2.35885	0.159964	-0.76319	-1.52899	1.34397	0.314122	0.700818
CATMA3a41730	At3g48740	nodulin MtN3 family protein	0.25249	-0.126289	1.12469	1.06635	-0.680588	-0.517937	0.902811	0.565887	0.323427	0.250416	0.237518	0.300658	0.114404	-0.16193	-0.433562	-1.31915	0.16768	-0.326512	0.270418	0.293776	0.401109	0.0486547	0.585001	-0.247965	-0.449813	0.331542	0.167056	0.0724124	0.154357	0.658725	0.463827	-0.147633	0.613802	0.990258	-0.328056	-0.605433	0.104588	0.299886	0.744855	0.456892	-1.72531	0.07843	0.593529	-0.285306	-0.0163072	-0.270993	0.390488
CATMA2a06260	At2g07650	transposable element gene	0	0	0	0	0.454804	0.677613	0.235637	1.21695	0.323125	0.156252	0.0774472	0.294598	0	0	-0.270086	0	0	-0.0540173	0.0540173	0.373901	0.41599	0	0	0	0.0145553	0.236919	0.0727049	0.0540299	0.0383463	0.217885	0.309763	0	0	0.89851	0.00633393	0	0.180969	0.17939	0.370138	0.331773	0	0	0	0	0	0	0
CATMA2a04740	At2g05940	protein kinase, putative	0	0	0.675461	0	-0.0441359	0	1.9535	0	0.323103	0.247818	0.233543	0.300118	0.536827	-0.98769	1.94235	0.357766	0	0.369851	0.473313	0.478224	0.449327	0	0	-0.50108	0	0	0	-0.0835134	0.0835134	0.363217	0.35102	0	0.0227576	-0.464249	0	0	-0.0882982	0.0940909	0.401152	0.34007	0.366692	0.222112	0.588232	-0.29287	2.09601	0.596036	0.40203
CATMA3a23780	At3g23820	GAE6 (UDP-D-GLUCURONATE 4-EPIMERASE 6); catalytic	-0.186321	0.154629	0.554711	0.576121	0.482961	0.398779	0.192797	0.408699	0.322797	0.0907453	0.00925434	0.165025	-0.571449	-0.277154	-0.490623	-0.296062	0.344997	-0.258058	0.160901	0.184017	0.394837	-0.22164	0.0874746	-0.216182	-0.171057	-0.291788	-0.189854	-0.167174	0.053626	0.0263291	0.24587	0.946038	0.766302	0.440723	0.834475	0.139833	0.625474	0.147691	0.0133166	0.239405	-0.0964508	-0.460762	0.397825	0.248749	0.0432319	0.0265186	0.14834
CATMA1a25965	At1g27730	STZ (SALT TOLERANCE ZINC FINGER); nucleic acid binding / transcription factor/ zinc ion binding	0.571065	0.820322	1.01651	0.0720555	-0.259573	0.360278	0	0	0.322582	0.15824	0.080884	0.294598	2.1963	1.61861	2.09594	1.342	-0.255626	1.39944	0.442192	0.0340273	0.394837	0.714874	0.447308	1.79391	2.28344	-0.0632858	1.20097	1.06287	0.356443	0.0307332	0.248765	0.5424	0.121387	0.582016	-0.151428	0	0.218875	0.146812	0.21026	0.295076	1.90287	1.56653	0.0941495	-1.13289	1.91057	0.868245	0.602007
CATMA4a26080	At4g24330	expressed protein	0	0	0.493278	0	1.17254	0.174234	0.83401	-0.0941439	0.32249	0.164803	0.0912469	0.294598	-0.535669	0	0	0.28378	0	-0.0503779	0.133188	0.724465	0.523045	0	0	0	0	-0.997425	0.12567	-0.145292	0.171658	0.435951	0.378853	0.403816	0	-1.00891	0.0761304	0	-0.105793	0.237782	0.679395	0.435557	0.265229	0.443076	0	0.226618	-0.0632271	0.174339	0.0922078
CATMA4a37150	At4g35490	MRPL11 (MITOCHONDRIAL RIBOSOMAL PROTEIN L11); structural constituent of ribosome	0	0.359346	0	0	0.933504	0.403799	0.125609	0.755596	0.322232	0.12815	0.0401321	0.266244	0.00941393	0.607282	0.579317	-0.182968	-0.284056	0.145798	0.188728	0.482913	0.450517	0	0	0.0236575	1.15513	-0.231285	0.175799	0.187217	0.200747	0.393835	0.362642	0.292418	0.229755	-0.191091	0.567455	-0.187405	0.142226	0.146764	0.387381	0.336437	0	0.2948	0.103755	0.760356	0.0288654	0.237555	0.140443
CATMA4a20290	At4g19120	ERD3 (EARLY-RESPONSIVE TO DEHYDRATION 3)	0.0733047	0.315316	0.0550154	-0.571246	1.07426	0.840604	1.45733	-0.668458	0.322016	0.268458	0.269353	0.30615	0.139015	-0.490413	-1.52895	1.36452	-0.11944	-0.127054	0.468667	0.799732	0.54367	0	0.241661	0.433944	-0.948895	0.0220766	-0.333096	-0.0973847	0.200137	0.647127	0.459681	0.20625	0	1.659	1.13489	0.254916	0.651012	0.318489	0.110432	0.295076	-0.637761	0.579775	0	0.21406	0.442855	0.119786	0.213668
CATMA1c71040	At1g04220	beta-ketoacyl-CoA synthase, putative	0.81368	0	0.0234304	0	0.761662	0.395061	0.444603	0.136147	0.321823	0.118508	0.0299547	0.243772	-0.266698	0	-0.140547	0.182887	-0.205602	-0.0859921	0.0805072	0.345638	0.41206	0.995925	-0.113279	0.734487	0.967587	0.032804	0.107816	0.454223	0.204547	0.077067	0.285276	0.345484	0	1.07523	0.399026	0.31124	0.426197	0.176545	0.0732291	0.290631	0	0	-0.406928	-0.398652	0.498261	-0.0614639	0.166417
CATMA3a08470	At3g09600	myb family transcription factor	1.60566	0	0.479537	0.30213	0.48152	-0.387844	-0.131843	0.225215	0.321797	0.212189	0.173161	0.294598	0.270337	-0.621124	-0.629937	0.972026	-0.476409	-0.0970213	0.314677	0.773228	0.535708	-0.925823	0.826256	0.310807	-1.43349	0.366911	0.986533	0.0218661	0.399847	0.958506	0.555682	0.382959	0	-1.07629	0	-0.0969933	-0.158066	0.24388	0.552228	0.391074	-0.677717	-0.393511	-0.541487	0.212445	0.598793	-0.160295	0.243164
CATMA1a19470	At1g20480	4-coumarate--CoA ligase family protein / 4-coumaroyl-CoA synthase family protein	0	0	0	0	0.858565	0.263848	1.20684	0.244067	0.321665	0.163392	0.0896673	0.294598	0.438279	1.04286	0.230195	0.440102	0	0.430288	0.173291	0.0679894	0.394837	0	0	0	0	0	0	0	0	1	0.563986	0	0.177301	0	0	0	0.0354603	0.0354603	0.373901	0.33244	0	0.238648	1.10272	0.293844	-0.272457	0.272551	0.230446
CATMA2a41980_new	At2g43560	immunophilin / FKBP-type peptidyl-prolyl cis-trans isomerase family protein	1.8919	0.389705	0	0	-0.110847	-0.00575936	-0.93247	1.33808	0.321326	0.31559	0.342487	0.327744	-0.255005	0.277775	-1.24401	1.94805	-1.19396	-0.0934282	0.585941	0.881042	0.566623	-0.270134	0	0	-0.0803091	-0.423618	0.168218	-0.100974	0.0867942	0.297175	0.327963	-1.55652	-0.098741	0.458828	0.552685	0	-0.12875	0.378524	0.750865	0.458828	-0.974657	0.327583	-1.9382	-1.25427	-0.87784	-0.943477	0.367895
CATMA2a19330	At2g20770	GCL2 (GCR2-LIKE 2); catalytic	0	0	0	0	0.761739	0	1.80634	0	0.32101	0.232176	0.209283	0.296145	0	0	0	0	0	0	0	1	0.59551	0	0	0	0	0.233831	0	0.0389719	0.0389719	0.363217	0.35102	0	0	1.0494	0.275695	0	0.26502	0.203234	0.262207	0.302214	0	0	0	0	0.192952	0.0385903	0.0385903
CATMA3a50405	At3g57410	VLN3 (VILLIN 3); actin binding	0	1.42068	-0.62429	-0.151706	-0.528582	0.520319	0.829228	1.10061	0.320783	0.269158	0.272173	0.306893	0.393581	-1.13745	-0.0671476	-0.601975	0	-0.282598	0.266108	0.348114	0.412345	0	0	0.0440723	0.124705	0.720815	-0.302296	0.0978827	0.137957	0.509711	0.40888	1.00172	2.11827	1.38101	-1.58111	1.58564	0.901109	0.646216	0.235644	0.296578	0.332591	-0.4921	0.634259	0.676729	0.345739	0.299444	0.210265
CATMA3c57695	At3g50950	disease resistance protein (CC-NBS-LRR class), putative	-0.504328	0.686813	0.338795	0.584975	0.0849763	0.814389	0.119797	0.439999	0.320677	0.148731	0.0679994	0.289111	0.906271	0.80233	1.35904	-0.402771	-0.560826	0.420809	0.381012	0.331363	0.408856	1.3913	-0.429176	0.645821	-0.0776341	-0.855268	-0.991419	-0.0527289	0.375976	0.893941	0.538793	1.32891	0.776509	0.0516696	0.152963	-0.592999	0.34341	0.328407	0.354733	0.328208	2.96626	-0.868897	1.38408	-1.33616	2.25573	0.880205	0.850566
CATMA4a10310	At4g10265	wound-responsive protein, putative	0	0	0	0	0.670393	0.198662	0.664501	1.02825	0.320226	0.144383	0.0620697	0.284159	0	0	0.66498	0.146488	0	0.162294	0.128833	0.276261	0.39763	0	0	0.812337	0.361753	0.399422	0.492424	0.344323	0.126679	0.0418711	0.260367	0	0.142165	0.319734	0	0	0.0923798	0.0631548	0.217361	0.295076	0.168514	0	0	0.0997037	0.0164107	0.0569256	0.0334697
CATMA3a47285	At3g54340	AP3 (APETALA 3); DNA binding / transcription factor	0	0	-0.271265	0	0.746138	0.00335343	1.30917	0.773468	0.320108	0.194695	0.144144	0.294598	0	0.313687	0.183709	0	0	0.0994792	0.0642915	0.196697	0.394837	0	0	0.0828842	0	0	-1.07079	-0.16465	0.181732	0.406473	0.366101	0.51719	1.66378	-0.240425	0.910057	0.617581	0.693636	0.30801	0.0874519	0.290631	0	0	-0.0997755	0	0	-0.0199551	0.0199551
CATMA2a44200	At2g45810	DEAD/DEAH box helicase, putative	1.33339	-0.770269	0.396753	-0.11723	0.29656	-0.309683	1.3061	0.424479	0.320013	0.260256	0.258566	0.303741	-0.890259	-0.107957	-1.49328	0.511981	0.212803	-0.353342	0.368595	0.392037	0.420942	0.258472	0.802015	-0.39943	-0.338245	1.10069	-0.266526	0.192829	0.260988	0.493204	0.401971	1.05287	0.356157	0.196107	0	0.049273	0.330881	0.190899	0.158076	0.295076	0.194544	0.150805	0.103089	-0.724231	0.145413	-0.0260761	0.175139
CATMA3a23220	At3g23220	DNA binding / transcription factor	0.412268	0.637806	0.214172	0	0.740104	-0.0190313	0.405718	0.165221	0.319532	0.0987281	0.0143225	0.186295	-0.180669	0.0238239	0.304325	0.913534	0.707548	0.353712	0.204381	0.158561	0.394837	0.257365	0.287031	0.294083	0.573518	0.221856	0.134947	0.2948	0.0605584	0.00460079	0.18963	0.179049	0	-0.223052	0.752065	0.890252	0.319663	0.215527	0.212179	0.295076	0	-0.371992	0.539174	-0.187935	0.120112	0.0198718	0.154412
CATMA5c64872	At5g50850	MAB1 (MACCI-BOU); pyruvate dehydrogenase (acetyl-transferring)	0	0.0326425	0	0	0.244902	0.417419	0.399639	1.45949	0.319261	0.174728	0.110399	0.294598	0.0749301	-0.500831	0	0.649257	0	0.0446712	0.182757	0.818925	0.550221	0	0	0.115806	0.0994433	0.421608	0.187037	0.137316	0.0640059	0.0847409	0.286066	-0.262395	0	0.201199	-0.0197826	0	-0.0161957	0.0736247	0.83666	0.481244	0	-0.211393	0	0.23304	0.493415	0.103012	0.12029
CATMA5c64974	At5g55850	NOI	0.204441	0.524282	0.313703	0.267531	0.0615562	0.570169	0.34906	0.259863	0.318826	0.0585091	0.000956849	0.0750942	0.243033	-0.322685	1.50274	-0.676308	0.654839	0.280324	0.381754	0.503486	0.456165	0.124284	0.0393682	0.21274	0.722839	-0.298622	0.189926	0.165089	0.134966	0.275756	0.320592	0.143642	0	0.603288	0.615181	0.415295	0.355481	0.123222	0.0447924	0.265554	-0.377024	-0.0985258	0.794459	0.844759	-0.0595232	0.220829	0.250634
CATMA3a13120	At3g13890	MYB26 (myb domain protein 26); DNA binding / transcription factor	0	0.150783	0	0	1.39881	0.474139	0.240714	0.283932	0.318547	0.165346	0.0954051	0.294598	0.592152	1.04245	0.879178	0.512779	0	0.605313	0.179058	0.0277715	0.394837	0	0	0	0	0	0.234526	0.0390876	0.0390876	0.363217	0.35102	0.514724	0	0	0.521661	0.086204	0.224518	0.120926	0.136929	0.295076	0.0283415	0.148012	0.0242922	0.24459	0.347494	0.158546	0.0625272
CATMA1a26700	At1g28490	SYP61 (SYNTAXIN OF PLANTS 61)	0	-0.187456	0	0	1.09064	0.296706	1.65242	-0.306777	0.318192	0.243755	0.23303	0.300118	-0.470452	1.29796	1.10617	2.18585	0	0.823905	0.475051	0.157877	0.394837	0.376954	0.362677	0.857843	-0.503451	0.727447	1.40299	0.537409	0.25998	0.0935817	0.289462	1.65724	0.821333	0.937333	1.05911	0.189329	0.932869	0.235156	0.0165799	0.246211	0.164984	0.746489	-0.0562341	0.649957	0.470796	0.395198	0.150135
[truncated: 32,128 more rows]
[truncated: 20 more columns]
